# Supplementary material for: Monomers, dimers, and trimers of [Au(CN)2]− in a Ba(diaza-18-crown-6)2+ coordination polymer
Source: Acta Crystallogr Sect E Struct Rep Online. 2009 Feb 21;65(Pt 3):m300–1. doi: 10.1107/S1600536809005285 (PMC2968470; doi:10.1107/S1600536809005285)
Supplement: Supplementary file 1 [file e-65-0m300-sup1.cif]

##############################################################################
###                                                                        ###
###        Electronic paper (Acta Crystallographica Section E)             ###
###                                                                        ###
##############################################################################
#                                                                            #
# This CIF contains the data in a paper accepted for publication in Acta     #
# Crystallographica Section E. It conforms to the requirements of Notes      #
# for Authors for Section E, and has been peer reviewed under the auspices   #
# of the IUCr Commission on Journals.                                        #
#                                                                            #
# Full details of the Crystallographic Information File format               #
# are given in the paper "The Crystallographic Information File (CIF):       #
# a New Standard Archive File for Crystallography" by S. R. Hall, F. H.      #
# Allen and I. D. Brown [Acta Cryst. (1991), A47, 655-685].                  #
#                                                                            #
# The current version of the core CIF dictionary is obtainable from          #
# ftp://ftp.iucr.org/pub/cif_core.dic. The current version number is 2.4.    #
#                                                                            #
# Software is freely available for graphical display of the structure(s) in  #
# this CIF.  For information consult the CIF home page http://www.iucr.org/  #
# cif/home.html                                                              #
#                                                                            #
# This file may be used for bona fide research purposes within the           #
# scientific community so long as proper attribution is given to the journal # 
# article from which it was obtained.                                        #
#                                                                            #
##############################################################################
                                             
data_I
_audit_creation_method     SHELXL-97
_chemical_name_systematic
;
poly[triaquatetra-\m-cyanido-tetracyanidobis(1,4,10,13-tetraoxa-7,16-
diazacyclooctadecane)dibarium(II)tetragold(I)]
;
_chemical_name_common
;
[Ba(diaza-18-crown-6)(H~2~0)][Ba(diaza-18-crown-6)(H~2~0)~2~]
[Au(CN)~2~]~4~
;
_chemical_formula_moiety     'C32 H58 Au4 Ba2 N12 O11'
_chemical_formula_sum     'C32 H58 Au4 Ba2 N12 O11'
_chemical_formula_iupac     '[Au4 Ba2 (C N)8 (C12 H26 N2 O4)2 (H2 O)3]'
_chemical_formula_weight     1849.45
_chemical_melting_point     ?
_symmetry_cell_setting     triclinic
_symmetry_space_group_name_H-M     'P -1'
_symmetry_space_group_name_Hall     '-P 1'
loop_
    _symmetry_equiv_pos_as_xyz
    'x, y, z'
    '-x, -y, -z'
_cell_length_a     11.0962(3)
_cell_length_b     15.9223(5)
_cell_length_c     16.5480(5)
_cell_angle_alpha     64.142(2)
_cell_angle_beta     70.523(2)
_cell_angle_gamma     79.027(3)
_cell_volume     2476.90(13)
_cell_formula_units_Z     2
_cell_measurement_reflns_used     7386
_cell_measurement_theta_min     2.35
_cell_measurement_theta_max     31.47
_cell_measurement_temperature     90(2)
_exptl_crystal_description     prism
_exptl_crystal_colour     colorless
_exptl_crystal_size_max     0.20
_exptl_crystal_size_mid     0.15
_exptl_crystal_size_min     0.12
_exptl_crystal_density_diffrn     2.480
_exptl_crystal_density_meas     ?
_exptl_crystal_density_method     'not measured'
_exptl_crystal_F_000     1700
_exptl_absorpt_coefficient_mu     13.428
_exptl_absorpt_correction_type     multi-scan
_exptl_absorpt_process_details     '(SADABS; Sheldrick, 1996)'
_exptl_absorpt_correction_T_min     0.174
_exptl_absorpt_correction_T_max     0.296
_exptl_special_details
;
;
_diffrn_ambient_temperature     90(2)
_diffrn_radiation_type     MoK\a
_diffrn_radiation_wavelength     0.71073
_diffrn_radiation_source     'fine-focus sealed tube'
_diffrn_radiation_monochromator     graphite
_diffrn_measurement_device_type     'Bruker SMART APEXII'
_diffrn_measurement_method     \w
_diffrn_detector_area_resol_mean     8.3
_diffrn_reflns_number     46665
_diffrn_reflns_av_R_equivalents     0.0278
_diffrn_reflns_av_sigmaI/netI     0.0290
_diffrn_reflns_theta_min     1.95
_diffrn_reflns_theta_max     30.50
_diffrn_reflns_theta_full     30.50
_diffrn_measured_fraction_theta_max     0.994
_diffrn_measured_fraction_theta_full     0.994
_diffrn_reflns_limit_h_min     -15
_diffrn_reflns_limit_h_max     15
_diffrn_reflns_limit_k_min     -22
_diffrn_reflns_limit_k_max     22
_diffrn_reflns_limit_l_min     -23
_diffrn_reflns_limit_l_max     23
_refine_special_details
;
Refinement of <i>F</i>^2^ against ALL reflections. The weighted <i>R</i>-factor
<i>wR</i> and goodness of fit <i>S</i> are based on <i>F</i>^2^, conventional
<i>R</i>-factors <i>R</i> are based on <i>F</i>, with <i>F</i> set to zero for
negative <i>F</i>^2^. The threshold expression of <i>F</i>^2^ >
\s(<i>F</i>^2^) is used only for calculating <i>R</i>-factors(gt) <i>etc</i>.
and is not relevant to the choice of reflections for refinement.
<i>R</i>-factors based on <i>F</i>^2^ are statistically about twice as large
as those based on <i>F</i>, and <i>R</i>- factors based on ALL data will be
even larger.
;
_reflns_number_total     15056
_reflns_number_gt     13234
_reflns_threshold_expression     I>2\s(I)
_refine_ls_structure_factor_coef     Fsqd
_refine_ls_matrix_type     full
_refine_ls_R_factor_all     0.0267
_refine_ls_R_factor_gt     0.0205
_refine_ls_wR_factor_gt     0.0390
_refine_ls_wR_factor_ref     0.0405
_refine_ls_goodness_of_fit_ref     1.030
_refine_ls_restrained_S_all     1.030
_refine_ls_number_reflns     15056
_refine_ls_number_parameters     585
_refine_ls_number_restraints     13
_refine_ls_hydrogen_treatment     mixed
_refine_ls_weighting_scheme     calc
_refine_ls_weighting_details
           'calc w=1/[\s^2^(Fo^2^)+(0.01P)^2^+2.3943P] where P=(Fo^2^+2Fc^2^)/3'
_atom_sites_solution_hydrogens     geom
_atom_sites_solution_primary     direct
_atom_sites_solution_secondary     difmap
_refine_ls_shift/su_max     0.004
_refine_ls_shift/su_mean     0.000
_refine_diff_density_max     1.063
_refine_diff_density_min     -0.894
_refine_ls_extinction_method     none
_refine_ls_extinction_coef     ?
loop_
    _atom_type_symbol
    _atom_type_description
    _atom_type_scat_dispersion_real
    _atom_type_scat_dispersion_imag
    _atom_type_scat_source
    'C' 'C' 0.0033 0.0016
                         'International Tables Vol C Tables 4.2.6.8 and 6.1.1.4'
    'H' 'H' 0.0000 0.0000
                         'International Tables Vol C Tables 4.2.6.8 and 6.1.1.4'
    'N' 'N' 0.0061 0.0033
                         'International Tables Vol C Tables 4.2.6.8 and 6.1.1.4'
    'O' 'O' 0.0106 0.0060
                         'International Tables Vol C Tables 4.2.6.8 and 6.1.1.4'
    'Ba' 'Ba' -0.3244 2.2819
                         'International Tables Vol C Tables 4.2.6.8 and 6.1.1.4'
    'Au' 'Au' -2.0133 8.8022
                         'International Tables Vol C Tables 4.2.6.8 and 6.1.1.4'
_computing_data_collection     'APEX2 (Bruker, 2007)'
_computing_cell_refinement     'SAINT (Bruker, 2007)'
_computing_data_reduction     'SAINT (Bruker, 2007)'
_computing_structure_solution     'SHELXS97 (Sheldrick, 2008)'
_computing_structure_refinement     'SHELXL97 (Sheldrick, 2008)'
_computing_molecular_graphics     'XP in SHELXTL (Sheldrick, 2008)'
_computing_publication_material     'SHELXL97 (Sheldrick, 2008)'
loop_
    _atom_site_type_symbol
    _atom_site_label
    _atom_site_fract_x
    _atom_site_fract_y
    _atom_site_fract_z
    _atom_site_U_iso_or_equiv
    _atom_site_adp_type
    _atom_site_calc_flag
    _atom_site_refinement_flags
    _atom_site_occupancy
    _atom_site_disorder_assembly
    _atom_site_disorder_group
    Ba Ba1 0.755709(15) 0.334179(12) 0.759393(11) 0.01240(3) Uani d . 1 . .
    Ba Ba2 0.742307(15) 0.821847(11) 0.765305(11) 0.01231(3) Uani d . 1 . .
    Au Au1 0.836864(11) -0.115019(9) 1.242169(9) 0.02120(3) Uani d . 1 . .
    Au Au2 1.0000 0.0000 1.0000 0.01559(3) Uani d S 1 . .
    Au Au3 0.551751(11) 0.686535(8) 0.561101(8) 0.01723(3) Uani d . 1 . .
    Au Au4 0.337214(11) 0.634372(8) 0.764727(8) 0.01702(3) Uani d . 1 . .
    Au Au5 1.0000 0.5000 1.0000 0.01710(3) Uani d S 1 . .
    O O1 0.8799(2) 0.37038(15) 0.56699(14) 0.0192(4) Uani d . 1 . .
    O O2 0.49357(19) 0.39306(16) 0.79701(15) 0.0212(4) Uani d . 1 . .
    O O3 0.6317(2) 0.37402(15) 0.91746(15) 0.0196(4) Uani d . 1 . .
    O O4 1.02624(19) 0.34617(15) 0.68338(14) 0.0178(4) Uani d . 1 . .
    O O5 0.6461(2) 0.17261(17) 0.80175(19) 0.0304(6) Uani d D 1 . .
    H H5C 0.711(2) 0.141(2) 0.784(3) 0.036 Uiso d D 1 . .
    H H5D 0.585(2) 0.160(3) 0.791(3) 0.036 Uiso d D 1 . .
    O O6 0.8761(3) 0.88170(17) 0.56832(16) 0.0346(6) Uani d . 1 . .
    O O7 0.6071(3) 0.88026(18) 0.62624(19) 0.0385(6) Uani d . 1 . .
    O O8 0.6167(2) 0.86170(17) 0.92912(16) 0.0312(6) Uani d . 1 . .
    O O9 0.8862(3) 0.86207(18) 0.86293(18) 0.0361(6) Uani d . 1 . .
    O O10 0.8497(2) 0.67323(16) 0.70570(17) 0.0226(5) Uani d D 1 . .
    H H10C 0.9171(19) 0.644(2) 0.717(2) 0.027 Uiso d D 1 . .
    H H10D 0.803(3) 0.6342(18) 0.711(3) 0.027 Uiso d D 1 . .
    O O11 0.7417(2) 1.01450(16) 0.68894(17) 0.0241(5) Uani d D 1 . .
    H H11C 0.792(3) 1.042(2) 0.696(2) 0.029 Uiso d D 1 . .
    H H11D 0.711(3) 1.0566(17) 0.6479(19) 0.029 Uiso d D 1 . .
    N N1 0.6063(3) 0.36039(19) 0.63095(18) 0.0200(5) Uani d D 1 . .
    H H1 0.597(4) 0.3021(10) 0.644(3) 0.032(11) Uiso d D 1 . .
    N N2 0.9045(2) 0.39262(18) 0.84017(18) 0.0181(5) Uani d D 1 . .
    H H2 0.917(3) 0.4529(9) 0.812(2) 0.030(10) Uiso d D 1 . .
    N N3 0.5818(3) -0.1406(2) 1.2162(2) 0.0325(7) Uani d . 1 . .
    N N4 1.0905(3) -0.1036(3) 1.2788(2) 0.0372(8) Uani d . 1 . .
    N N5 0.8290(2) 0.17401(19) 0.90908(18) 0.0203(5) Uani d . 1 . .
    N N6 0.7368(3) 0.53453(19) 0.66500(19) 0.0221(5) Uani d . 1 . .
    N N7 0.3765(3) 0.8392(2) 0.4486(2) 0.0298(6) Uani d . 1 . .
    N N8 0.1005(3) 0.5907(2) 0.72896(19) 0.0249(6) Uani d . 1 . .
    N N9 0.5559(3) 0.68713(19) 0.81265(18) 0.0216(5) Uani d . 1 . .
    N N10 0.4887(2) 0.9078(2) 0.7923(2) 0.0276(6) Uani d D 1 . .
    H H10 0.508(3) 0.9636(12) 0.779(3) 0.033 Uiso d D 1 . .
    N N11 1.0211(3) 0.8329(2) 0.6984(2) 0.0293(7) Uani d D 1 . .
    H H11 1.036(4) 0.7737(9) 0.712(3) 0.035 Uiso d D 1 . .
    N N12 0.8064(3) 0.65633(19) 0.91243(18) 0.0217(5) Uani d . 1 . .
    C C1 0.8104(3) 0.3508(2) 0.5183(2) 0.0245(7) Uani d . 1 . .
    H H1D 0.8024 0.2826 0.5430 0.029 Uiso calc R 1 . .
    H H1B 0.8566 0.3734 0.4507 0.029 Uiso calc R 1 . .
    C C2 0.6811(3) 0.3991(2) 0.5322(2) 0.0250(7) Uani d . 1 . .
    H H1C 0.6900 0.4666 0.5112 0.030 Uiso calc R 1 . .
    H H2B 0.6354 0.3918 0.4936 0.030 Uiso calc R 1 . .
    C C3 0.4815(3) 0.4099(2) 0.6491(2) 0.0252(7) Uani d . 1 . .
    H H3A 0.4272 0.3997 0.6176 0.030 Uiso calc R 1 . .
    H H3B 0.4932 0.4778 0.6226 0.030 Uiso calc R 1 . .
    C C4 0.4152(3) 0.3767(2) 0.7524(2) 0.0253(7) Uani d . 1 . .
    H H4A 0.3309 0.4108 0.7631 0.030 Uiso calc R 1 . .
    H H4B 0.4009 0.3091 0.7792 0.030 Uiso calc R 1 . .
    C C5 0.4311(3) 0.3700(2) 0.8944(2) 0.0259(7) Uani d . 1 . .
    H H5A 0.4316 0.3013 0.9295 0.031 Uiso calc R 1 . .
    H H5B 0.3410 0.3949 0.9032 0.031 Uiso calc R 1 . .
    C C6 0.5012(3) 0.4122(2) 0.9303(2) 0.0252(7) Uani d . 1 . .
    H H6A 0.4999 0.4810 0.8957 0.030 Uiso calc R 1 . .
    H H6B 0.4590 0.3976 0.9976 0.030 Uiso calc R 1 . .
    C C7 0.7032(3) 0.4129(2) 0.9502(2) 0.0252(7) Uani d . 1 . .
    H H7A 0.6608 0.4012 1.0169 0.030 Uiso calc R 1 . .
    H H7B 0.7071 0.4812 0.9134 0.030 Uiso calc R 1 . .
    C C8 0.8359(3) 0.3674(2) 0.9393(2) 0.0231(7) Uani d . 1 . .
    H H8A 0.8832 0.3878 0.9683 0.028 Uiso calc R 1 . .
    H H8B 0.8309 0.2987 0.9719 0.028 Uiso calc R 1 . .
    C C9 1.0344(3) 0.3478(2) 0.8259(2) 0.0236(7) Uani d . 1 . .
    H H9B 1.0292 0.2790 0.8581 0.028 Uiso calc R 1 . .
    H H9C 1.0849 0.3674 0.8534 0.028 Uiso calc R 1 . .
    C C10 1.1001(3) 0.3746(2) 0.7230(2) 0.0240(7) Uani d . 1 . .
    H H10A 1.1085 0.4431 0.6909 0.029 Uiso calc R 1 . .
    H H10B 1.1870 0.3438 0.7142 0.029 Uiso calc R 1 . .
    C C11 1.0825(3) 0.3751(2) 0.5846(2) 0.0243(7) Uani d . 1 . .
    H H11A 1.1733 0.3520 0.5717 0.029 Uiso calc R 1 . .
    H H11B 1.0793 0.4442 0.5535 0.029 Uiso calc R 1 . .
    C C12 1.0113(3) 0.3369(2) 0.5466(2) 0.0226(6) Uani d . 1 . .
    H H12A 1.0491 0.3576 0.4780 0.027 Uiso calc R 1 . .
    H H12B 1.0173 0.2678 0.5757 0.027 Uiso calc R 1 . .
    C C13 0.9970(3) -0.1053(2) 1.2646(2) 0.0248(7) Uani d . 1 . .
    C C14 0.6740(3) -0.1307(2) 1.2255(2) 0.0243(7) Uani d . 1 . .
    C C15 0.8885(3) 0.1093(2) 0.9446(2) 0.0175(6) Uani d . 1 . .
    C C16 0.6695(3) 0.5908(2) 0.6263(2) 0.0179(6) Uani d . 1 . .
    C C17 0.4399(3) 0.7836(2) 0.4903(2) 0.0217(6) Uani d . 1 . .
    C C18 0.1896(3) 0.6048(2) 0.7407(2) 0.0204(6) Uani d . 1 . .
    C C19 0.4775(3) 0.6657(2) 0.7950(2) 0.0188(6) Uani d . 1 . .
    C C20 0.8099(5) 0.8607(3) 0.5204(3) 0.0476(12) Uani d . 1 . .
    H H20A 0.7989 0.7926 0.5479 0.057 Uiso calc R 1 . .
    H H20B 0.8590 0.8799 0.4535 0.057 Uiso calc R 1 . .
    C C21 0.6840(5) 0.9118(3) 0.5291(3) 0.0479(12) Uani d . 1 . .
    H H21A 0.6960 0.9796 0.5038 0.058 Uiso calc R 1 . .
    H H21B 0.6385 0.9021 0.4918 0.058 Uiso calc R 1 . .
    C C22 0.4890(4) 0.9331(3) 0.6355(3) 0.0411(10) Uani d . 1 . .
    H H22A 0.4389 0.9243 0.6004 0.049 Uiso calc R 1 . .
    H H22B 0.5052 1.0003 0.6085 0.049 Uiso calc R 1 . .
    C C23 0.4141(3) 0.9032(3) 0.7363(3) 0.0441(11) Uani d . 1 . .
    H H23A 0.3352 0.9441 0.7419 0.053 Uiso calc R 1 . .
    H H23B 0.3885 0.8384 0.7609 0.053 Uiso calc R 1 . .
    C C24 0.4193(4) 0.8799(3) 0.8896(3) 0.0449(11) Uani d . 1 . .
    H H24A 0.4107 0.8115 0.9194 0.054 Uiso calc R 1 . .
    H H24B 0.3324 0.9107 0.8958 0.054 Uiso calc R 1 . .
    C C25 0.4878(4) 0.9064(3) 0.9372(3) 0.0449(12) Uani d . 1 . .
    H H25A 0.4934 0.9752 0.9087 0.054 Uiso calc R 1 . .
    H H25B 0.4395 0.8873 1.0041 0.054 Uiso calc R 1 . .
    C C26 0.6879(5) 0.8926(3) 0.9667(3) 0.0441(11) Uani d . 1 . .
    H H26A 0.6419 0.8806 1.0329 0.053 Uiso calc R 1 . .
    H H26B 0.6984 0.9607 0.9314 0.053 Uiso calc R 1 . .
    C C27 0.8161(4) 0.8417(3) 0.9603(3) 0.0430(11) Uani d . 1 . .
    H H27A 0.8651 0.8609 0.9891 0.052 Uiso calc R 1 . .
    H H27B 0.8053 0.7736 0.9951 0.052 Uiso calc R 1 . .
    C C28 1.0160(4) 0.8261(3) 0.8502(3) 0.0439(11) Uani d . 1 . .
    H H28A 1.0189 0.7569 0.8789 0.053 Uiso calc R 1 . .
    H H28B 1.0592 0.8475 0.8808 0.053 Uiso calc R 1 . .
    C C29 1.0828(3) 0.8602(3) 0.7471(3) 0.0453(11) Uani d . 1 . .
    H H29A 1.0841 0.9292 0.7200 0.054 Uiso calc R 1 . .
    H H29B 1.1725 0.8346 0.7378 0.054 Uiso calc R 1 . .
    C C30 1.0738(4) 0.8775(3) 0.5983(3) 0.0507(13) Uani d . 1 . .
    H H30A 1.1665 0.8604 0.5811 0.061 Uiso calc R 1 . .
    H H30B 1.0632 0.9462 0.5781 0.061 Uiso calc R 1 . .
    C C31 1.0091(4) 0.8489(3) 0.5484(3) 0.0485(12) Uani d . 1 . .
    H H31A 1.0509 0.8766 0.4801 0.058 Uiso calc R 1 . .
    H H31B 1.0157 0.7801 0.5701 0.058 Uiso calc R 1 . .
    C C32 0.8760(3) 0.5980(2) 0.9448(2) 0.0186(6) Uani d . 1 . .
loop_
    _atom_site_aniso_label
    _atom_site_aniso_U_11
    _atom_site_aniso_U_22
    _atom_site_aniso_U_33
    _atom_site_aniso_U_12
    _atom_site_aniso_U_13
    _atom_site_aniso_U_23
    Ba1 0.01125(7) 0.01328(8) 0.01126(7) -0.00179(6) -0.00387(6) -0.00274(6)
    Ba2 0.01208(7) 0.01168(8) 0.01154(7) -0.00047(6) -0.00365(6) -0.00308(6)
    Au1 0.02148(6) 0.02113(6) 0.02549(6) 0.00010(5) -0.00862(5) -0.01244(5)
    Au2 0.01522(7) 0.01358(7) 0.01744(7) 0.00157(6) -0.00750(6) -0.00462(6)
    Au3 0.01753(5) 0.01549(6) 0.01742(5) -0.00105(4) -0.00516(4) -0.00528(4)
    Au4 0.01769(5) 0.01667(6) 0.01733(5) -0.00038(4) -0.00625(4) -0.00666(4)
    Au5 0.01969(8) 0.01373(8) 0.01890(8) 0.00225(6) -0.01073(6) -0.00489(6)
    O1 0.0210(11) 0.0224(12) 0.0160(10) -0.0025(9) -0.0038(8) -0.0099(9)
    O2 0.0146(10) 0.0233(12) 0.0211(11) -0.0044(9) -0.0029(8) -0.0050(9)
    O3 0.0197(11) 0.0173(11) 0.0204(11) 0.0014(8) -0.0026(9) -0.0096(9)
    O4 0.0138(10) 0.0186(11) 0.0186(10) -0.0028(8) -0.0028(8) -0.0057(9)
    O5 0.0321(14) 0.0211(13) 0.0455(16) 0.0010(11) -0.0217(12) -0.0133(12)
    O6 0.0570(17) 0.0228(13) 0.0167(12) -0.0110(12) 0.0039(11) -0.0085(10)
    O7 0.0507(17) 0.0250(14) 0.0415(16) -0.0065(12) -0.0318(14) 0.0006(12)
    O8 0.0482(16) 0.0201(12) 0.0181(12) 0.0000(11) -0.0005(11) -0.0083(10)
    O9 0.0453(16) 0.0313(15) 0.0348(14) -0.0091(12) -0.0259(13) -0.0028(12)
    O10 0.0205(11) 0.0212(12) 0.0301(12) -0.0005(9) -0.0100(10) -0.0121(10)
    O11 0.0274(12) 0.0167(12) 0.0290(13) -0.0023(9) -0.0157(10) -0.0038(10)
    N1 0.0242(13) 0.0149(13) 0.0211(13) -0.0020(11) -0.0116(11) -0.0033(11)
    N2 0.0242(13) 0.0143(13) 0.0168(12) -0.0027(10) -0.0090(10) -0.0041(10)
    N3 0.0294(16) 0.0315(17) 0.0419(19) 0.0025(13) -0.0157(14) -0.0171(15)
    N4 0.0334(17) 0.053(2) 0.0303(17) -0.0164(15) -0.0080(14) -0.0169(16)
    N5 0.0198(13) 0.0196(14) 0.0206(13) -0.0001(10) -0.0064(11) -0.0071(11)
    N6 0.0242(14) 0.0173(13) 0.0232(14) -0.0034(11) -0.0046(11) -0.0075(11)
    N7 0.0289(15) 0.0247(16) 0.0292(16) -0.0028(12) -0.0103(13) -0.0029(13)
    N8 0.0240(14) 0.0292(16) 0.0251(14) 0.0018(12) -0.0080(12) -0.0145(13)
    N9 0.0240(13) 0.0176(13) 0.0198(13) -0.0013(11) -0.0081(11) -0.0033(11)
    N10 0.0115(12) 0.0229(15) 0.0368(17) -0.0031(11) 0.0001(11) -0.0059(13)
    N11 0.0139(13) 0.0155(14) 0.0452(18) -0.0019(11) -0.0018(12) -0.0047(13)
    N12 0.0233(13) 0.0185(14) 0.0213(13) -0.0015(11) -0.0060(11) -0.0062(11)
    C1 0.0352(18) 0.0253(17) 0.0186(15) -0.0042(14) -0.0113(14) -0.0100(13)
    C2 0.0350(18) 0.0220(17) 0.0221(16) -0.0047(14) -0.0163(14) -0.0053(13)
    C3 0.0243(16) 0.0192(16) 0.0372(19) 0.0004(13) -0.0207(15) -0.0078(14)
    C4 0.0152(14) 0.0203(16) 0.040(2) 0.0004(12) -0.0115(14) -0.0100(15)
    C5 0.0182(15) 0.0244(17) 0.0198(16) -0.0035(13) 0.0032(12) -0.0006(13)
    C6 0.0243(16) 0.0229(17) 0.0210(16) 0.0068(13) -0.0030(13) -0.0079(14)
    C7 0.0357(18) 0.0237(17) 0.0198(16) -0.0030(14) -0.0058(14) -0.0128(14)
    C8 0.0327(17) 0.0239(17) 0.0176(15) -0.0064(14) -0.0091(13) -0.0094(13)
    C9 0.0222(16) 0.0237(17) 0.0256(17) -0.0095(13) -0.0098(13) -0.0049(14)
    C10 0.0152(14) 0.0251(17) 0.0313(18) -0.0070(12) -0.0064(13) -0.0087(14)
    C11 0.0153(14) 0.0285(18) 0.0197(16) -0.0054(13) 0.0036(12) -0.0058(14)
    C12 0.0253(16) 0.0215(16) 0.0177(15) 0.0008(13) -0.0003(12) -0.0099(13)
    C13 0.0278(17) 0.0277(18) 0.0198(16) -0.0079(14) -0.0042(13) -0.0096(14)
    C14 0.0296(17) 0.0190(16) 0.0306(18) 0.0036(13) -0.0137(14) -0.0139(14)
    C15 0.0165(14) 0.0162(15) 0.0181(14) -0.0011(11) -0.0050(11) -0.0052(12)
    C16 0.0195(14) 0.0155(15) 0.0189(14) -0.0038(11) -0.0024(12) -0.0081(12)
    C17 0.0187(15) 0.0221(16) 0.0202(15) -0.0026(12) -0.0040(12) -0.0054(13)
    C18 0.0217(15) 0.0193(16) 0.0214(15) 0.0036(12) -0.0083(12) -0.0095(13)
    C19 0.0228(15) 0.0173(15) 0.0136(14) -0.0019(12) -0.0051(12) -0.0035(12)
    C20 0.095(4) 0.029(2) 0.0180(18) -0.012(2) -0.013(2) -0.0068(16)
    C21 0.102(4) 0.027(2) 0.0231(19) -0.023(2) -0.035(2) 0.0036(16)
    C22 0.048(2) 0.0212(19) 0.061(3) -0.0042(17) -0.041(2) -0.0035(18)
    C23 0.0218(18) 0.0214(19) 0.096(4) 0.0069(15) -0.032(2) -0.022(2)
    C24 0.0221(18) 0.031(2) 0.049(3) -0.0013(16) 0.0132(17) -0.0044(19)
    C25 0.052(3) 0.0237(19) 0.0247(19) 0.0129(18) 0.0159(17) -0.0049(16)
    C26 0.090(3) 0.025(2) 0.0240(19) -0.003(2) -0.021(2) -0.0123(16)
    C27 0.085(3) 0.029(2) 0.0265(19) -0.019(2) -0.034(2) -0.0020(16)
    C28 0.045(2) 0.025(2) 0.068(3) -0.0060(17) -0.042(2) -0.004(2)
    C29 0.0190(17) 0.026(2) 0.090(4) 0.0009(15) -0.021(2) -0.020(2)
    C30 0.029(2) 0.033(2) 0.071(3) -0.0104(17) 0.023(2) -0.027(2)
    C31 0.057(3) 0.029(2) 0.035(2) -0.0129(19) 0.0285(19) -0.0169(18)
    C32 0.0224(15) 0.0163(15) 0.0167(14) -0.0014(12) -0.0069(12) -0.0051(12)
_geom_special_details
;
All e.s.d.'s (except the e.s.d. in the dihedral angle between two l.s. planes)
are estimated using the full covariance matrix. The cell e.s.d.'s are taken
into account individually in the estimation of e.s.d.'s in distances, angles
and torsion angles; correlations between e.s.d.'s in cell parameters are only
used when they are defined by crystal symmetry. An approximate (isotropic)
treatment of cell e.s.d.'s is used for estimating e.s.d.'s involving l.s.
planes.
;
loop_
    _geom_bond_atom_site_label_1
    _geom_bond_atom_site_label_2
    _geom_bond_site_symmetry_2
    _geom_bond_distance
    _geom_bond_publ_flag
    Ba1 N1 . 2.959(2) y
    Ba1 N2 . 2.919(2) y
    Ba1 N5 . 2.889(3) y
    Ba1 N6 . 2.877(3) y
    Ba1 O1 . 2.854(2) y
    Ba1 O2 . 2.827(2) y
    Ba1 O3 . 2.802(2) y
    Ba1 O4 . 2.850(2) y
    Ba1 O5 . 2.764(2) y
    Ba2 N9 . 2.939(3) y
    Ba2 N10 . 2.867(3) y
    Ba2 N11 . 2.929(3) y
    Ba2 N12 . 2.867(3) y
    Ba2 O6 . 2.888(2) y
    Ba2 O7 . 2.884(2) y
    Ba2 O8 . 2.888(2) y
    Ba2 O9 . 2.929(2) y
    Ba2 O10 . 2.859(2) y
    Ba2 O11 . 2.761(2) y
    Au1 Au2 . 3.5655(2) y
    Au1 C13 . 1.978(3) y
    Au1 C14 . 1.991(3) y
    Au2 C15 2_757 1.986(3) ?
    Au2 C15 . 1.986(3) y
    Au3 C16 . 1.985(3) y
    Au3 C17 . 1.990(3) y
    Au3 Au4 . 3.2670(2) y
    Au4 C18 . 1.988(3) y
    Au4 C19 . 1.989(3) y
    Au5 C32 2_767 1.985(3) ?
    Au5 C32 . 1.985(3) y
    O1 C12 . 1.434(4) ?
    O1 C1 . 1.438(3) ?
    O2 C5 . 1.432(4) ?
    O2 C4 . 1.432(4) ?
    O3 C7 . 1.440(4) ?
    O3 C6 . 1.443(4) ?
    O4 C11 . 1.431(4) ?
    O4 C10 . 1.437(3) ?
    O5 H5C . 0.84(3) ?
    O5 H5D . 0.83(3) ?
    O6 C20 . 1.413(5) ?
    O6 C31 . 1.447(5) ?
    O7 C22 . 1.417(5) ?
    O7 C21 . 1.452(5) ?
    O8 C26 . 1.412(5) ?
    O8 C25 . 1.462(5) ?
    O9 C28 . 1.427(5) ?
    O9 C27 . 1.453(5) ?
    O10 H10C . 0.83(4) ?
    O10 H10D . 0.84(4) ?
    O11 H11C . 0.84(4) ?
    O11 H11D . 0.84(3) ?
    N1 C3 . 1.464(4) ?
    N1 C2 . 1.467(4) ?
    N1 H1 . 0.88(3) ?
    N2 C8 . 1.463(4) ?
    N2 C9 . 1.473(4) ?
    N2 H2 . 0.88(3) ?
    N3 C14 . 1.134(4) ?
    N4 C13 . 1.145(4) ?
    N5 C15 . 1.147(4) ?
    N6 C16 . 1.155(4) ?
    N7 C17 . 1.145(4) ?
    N8 C18 . 1.147(4) ?
    N9 C19 . 1.152(4) ?
    N10 C24 . 1.437(5) ?
    N10 C23 . 1.463(5) ?
    N10 H10 . 0.87(3) ?
    N11 C30 . 1.441(5) ?
    N11 C29 . 1.447(5) ?
    N11 H11 . 0.87(3) ?
    N12 C32 . 1.147(4) ?
    C1 C2 . 1.489(5) ?
    C1 H1D . 0.9900 ?
    C1 H1B . 0.9900 ?
    C2 H1C . 0.9900 ?
    C2 H2B . 0.9900 ?
    C3 C4 . 1.505(5) ?
    C3 H3A . 0.9900 ?
    C3 H3B . 0.9900 ?
    C4 H4A . 0.9900 ?
    C4 H4B . 0.9900 ?
    C5 C6 . 1.505(5) ?
    C5 H5A . 0.9900 ?
    C5 H5B . 0.9900 ?
    C6 H6A . 0.9900 ?
    C6 H6B . 0.9900 ?
    C7 C8 . 1.502(5) ?
    C7 H7A . 0.9900 ?
    C7 H7B . 0.9900 ?
    C8 H8A . 0.9900 ?
    C8 H8B . 0.9900 ?
    C9 C10 . 1.506(4) ?
    C9 H9B . 0.9900 ?
    C9 H9C . 0.9900 ?
    C10 H10A . 0.9900 ?
    C10 H10B . 0.9900 ?
    C11 C12 . 1.495(4) ?
    C11 H11A . 0.9900 ?
    C11 H11B . 0.9900 ?
    C12 H12A . 0.9900 ?
    C12 H12B . 0.9900 ?
    C20 C21 . 1.474(6) ?
    C20 H20A . 0.9900 ?
    C20 H20B . 0.9900 ?
    C21 H21A . 0.9900 ?
    C21 H21B . 0.9900 ?
    C22 C23 . 1.494(6) ?
    C22 H22A . 0.9900 ?
    C22 H22B . 0.9900 ?
    C23 H23A . 0.9900 ?
    C23 H23B . 0.9900 ?
    C24 C25 . 1.478(6) ?
    C24 H24A . 0.9900 ?
    C24 H24B . 0.9900 ?
    C25 H25A . 0.9900 ?
    C25 H25B . 0.9900 ?
    C26 C27 . 1.492(6) ?
    C26 H26A . 0.9900 ?
    C26 H26B . 0.9900 ?
    C27 H27A . 0.9900 ?
    C27 H27B . 0.9900 ?
    C28 C29 . 1.501(6) ?
    C28 H28A . 0.9900 ?
    C28 H28B . 0.9900 ?
    C29 H29A . 0.9900 ?
    C29 H29B . 0.9900 ?
    C30 C31 . 1.500(6) ?
    C30 H30A . 0.9900 ?
    C30 H30B . 0.9900 ?
    C31 H31A . 0.9900 ?
    C31 H31B . 0.9900 ?
loop_
    _geom_angle_atom_site_label_1
    _geom_angle_atom_site_label_2
    _geom_angle_atom_site_label_3
    _geom_angle_site_symmetry_1
    _geom_angle_site_symmetry_3
    _geom_angle
    _geom_angle_publ_flag
    O5 Ba1 O3 . . 102.83(7) ?
    O5 Ba1 O2 . . 79.48(7) ?
    O3 Ba1 O2 . . 59.26(6) ?
    O5 Ba1 O4 . . 119.33(7) ?
    O3 Ba1 O4 . . 119.43(6) ?
    O2 Ba1 O4 . . 159.10(6) ?
    O5 Ba1 O1 . . 96.10(7) ?
    O3 Ba1 O1 . . 157.80(6) ?
    O2 Ba1 O1 . . 114.11(6) ?
    O4 Ba1 O1 . . 58.19(6) ?
    O5 Ba1 N6 . . 143.22(7) ?
    O3 Ba1 N6 . . 82.11(7) ?
    O2 Ba1 N6 . . 71.92(7) ?
    O4 Ba1 N6 . . 87.18(7) ?
    O1 Ba1 N6 . . 75.77(7) ?
    O5 Ba1 N5 . . 66.95(7) ?
    O3 Ba1 N5 . . 76.74(7) ?
    O2 Ba1 N5 . . 115.92(7) ?
    O4 Ba1 N5 . . 81.94(7) ?
    O1 Ba1 N5 . . 122.06(7) ?
    N6 Ba1 N5 . . 147.29(7) ?
    O5 Ba1 N2 . . 136.59(7) ?
    O3 Ba1 N2 . . 60.51(7) ?
    O2 Ba1 N2 . . 114.90(7) ?
    O4 Ba1 N2 . . 58.94(7) ?
    O1 Ba1 N2 . . 111.94(7) ?
    N6 Ba1 N2 . . 77.83(7) ?
    N5 Ba1 N2 . . 70.12(7) ?
    O5 Ba1 N1 . . 67.30(7) ?
    O3 Ba1 N1 . . 118.09(7) ?
    O2 Ba1 N1 . . 58.85(7) ?
    O4 Ba1 N1 . . 117.43(7) ?
    O1 Ba1 N1 . . 59.24(7) ?
    N6 Ba1 N1 . . 78.16(7) ?
    N5 Ba1 N1 . . 134.01(7) ?
    N2 Ba1 N1 . . 155.87(7) ?
    O11 Ba2 O10 . . 137.70(7) ?
    O11 Ba2 N12 . . 143.24(7) ?
    O10 Ba2 N12 . . 67.64(7) ?
    O11 Ba2 N10 . . 67.46(8) ?
    O10 Ba2 N10 . . 131.20(8) ?
    N12 Ba2 N10 . . 120.42(8) ?
    O11 Ba2 O7 . . 75.90(7) ?
    O10 Ba2 O7 . . 84.97(7) ?
    N12 Ba2 O7 . . 140.41(7) ?
    N10 Ba2 O7 . . 58.47(9) ?
    O11 Ba2 O8 . . 78.61(7) ?
    O10 Ba2 O8 . . 143.09(7) ?
    N12 Ba2 O8 . . 77.51(7) ?
    N10 Ba2 O8 . . 58.82(8) ?
    O7 Ba2 O8 . . 117.22(8) ?
    O11 Ba2 O6 . . 72.53(7) ?
    O10 Ba2 O6 . . 65.32(7) ?
    N12 Ba2 O6 . . 125.57(8) ?
    N10 Ba2 O6 . . 110.74(8) ?
    O7 Ba2 O6 . . 58.40(8) ?
    O8 Ba2 O6 . . 151.00(7) ?
    O11 Ba2 O9 . . 75.86(7) ?
    O10 Ba2 O9 . . 115.52(7) ?
    N12 Ba2 O9 . . 67.84(7) ?
    N10 Ba2 O9 . . 111.03(8) ?
    O7 Ba2 O9 . . 151.71(7) ?
    O8 Ba2 O9 . . 58.02(8) ?
    O6 Ba2 O9 . . 110.70(8) ?
    O11 Ba2 N11 . . 84.00(7) ?
    O10 Ba2 N11 . . 71.79(7) ?
    N12 Ba2 N11 . . 81.66(8) ?
    N10 Ba2 N11 . . 151.42(8) ?
    O7 Ba2 N11 . . 117.33(9) ?
    O8 Ba2 N11 . . 115.65(8) ?
    O6 Ba2 N11 . . 58.97(9) ?
    O9 Ba2 N11 . . 57.70(9) ?
    O11 Ba2 N9 . . 134.24(7) ?
    O10 Ba2 N9 . . 66.20(7) ?
    N12 Ba2 N9 . . 75.11(7) ?
    N10 Ba2 N9 . . 70.20(8) ?
    O7 Ba2 N9 . . 67.68(7) ?
    O8 Ba2 N9 . . 93.98(7) ?
    O6 Ba2 N9 . . 108.12(7) ?
    O9 Ba2 N9 . . 137.08(7) ?
    N11 Ba2 N9 . . 137.13(8) ?
    C13 Au1 C14 . . 177.12(14) y
    C15 Au2 C15 2_757 . 179.9990(10)
                                   ?
    C16 Au3 C17 . . 177.40(13) y
    C16 Au3 Au4 . . 87.75(9) ?
    C17 Au3 Au4 . . 94.85(9) ?
    C18 Au4 C19 . . 176.60(12) y
    C18 Au4 Au3 . . 101.99(9) ?
    C19 Au4 Au3 . . 81.12(8) ?
    C32 Au5 C32 2_767 . 179.998(2) ?
    C12 O1 C1 . . 111.8(2) ?
    C12 O1 Ba1 . . 115.33(16) ?
    C1 O1 Ba1 . . 116.57(18) ?
    C5 O2 C4 . . 111.7(2) ?
    C5 O2 Ba1 . . 113.39(17) ?
    C4 O2 Ba1 . . 119.24(18) ?
    C7 O3 C6 . . 110.9(2) ?
    C7 O3 Ba1 . . 118.93(17) ?
    C6 O3 Ba1 . . 119.53(17) ?
    C11 O4 C10 . . 110.8(2) ?
    C11 O4 Ba1 . . 119.65(16) ?
    C10 O4 Ba1 . . 121.32(17) ?
    Ba1 O5 H5C . . 101(3) ?
    Ba1 O5 H5D . . 136(3) ?
    H5C O5 H5D . . 107(3) ?
    C20 O6 C31 . . 111.5(3) ?
    C20 O6 Ba2 . . 111.6(2) ?
    C31 O6 Ba2 . . 114.4(2) ?
    C22 O7 C21 . . 111.1(3) ?
    C22 O7 Ba2 . . 120.4(2) ?
    C21 O7 Ba2 . . 116.8(2) ?
    C26 O8 C25 . . 111.7(3) ?
    C26 O8 Ba2 . . 120.0(2) ?
    C25 O8 Ba2 . . 117.8(2) ?
    C28 O9 C27 . . 113.4(3) ?
    C28 O9 Ba2 . . 115.4(2) ?
    C27 O9 Ba2 . . 112.4(2) ?
    Ba2 O10 H10C . . 120(2) ?
    Ba2 O10 H10D . . 121(2) ?
    H10C O10 H10D . . 106(3) ?
    Ba2 O11 H11C . . 121(2) ?
    Ba2 O11 H11D . . 134(2) ?
    H11C O11 H11D . . 104(3) ?
    C3 N1 C2 . . 112.9(2) ?
    C3 N1 Ba1 . . 114.07(18) ?
    C2 N1 Ba1 . . 112.68(18) ?
    C3 N1 H1 . . 111(2) ?
    C2 N1 H1 . . 105(2) ?
    Ba1 N1 H1 . . 100(2) ?
    C8 N2 C9 . . 112.6(2) ?
    C8 N2 Ba1 . . 107.68(17) ?
    C9 N2 Ba1 . . 109.42(17) ?
    C8 N2 H2 . . 110(2) ?
    C9 N2 H2 . . 104(2) ?
    Ba1 N2 H2 . . 113(2) ?
    C15 N5 Ba1 . . 158.4(2) ?
    C16 N6 Ba1 . . 137.8(2) ?
    C19 N9 Ba2 . . 149.6(2) ?
    C24 N10 C23 . . 113.0(3) ?
    C24 N10 Ba2 . . 112.3(2) ?
    C23 N10 Ba2 . . 115.7(2) ?
    C24 N10 H10 . . 100(3) ?
    C23 N10 H10 . . 116(3) ?
    Ba2 N10 H10 . . 98(3) ?
    C30 N11 C29 . . 111.7(3) ?
    C30 N11 Ba2 . . 115.4(2) ?
    C29 N11 Ba2 . . 118.3(2) ?
    C30 N11 H11 . . 105(3) ?
    C29 N11 H11 . . 110(3) ?
    Ba2 N11 H11 . . 95(3) ?
    C32 N12 Ba2 . . 153.4(2) ?
    O1 C1 C2 . . 108.5(2) ?
    O1 C1 H1D . . 110.0 ?
    C2 C1 H1D . . 110.0 ?
    O1 C1 H1B . . 110.0 ?
    C2 C1 H1B . . 110.0 ?
    H1D C1 H1B . . 108.4 ?
    N1 C2 C1 . . 111.0(3) ?
    N1 C2 H1C . . 109.4 ?
    C1 C2 H1C . . 109.4 ?
    N1 C2 H2B . . 109.4 ?
    C1 C2 H2B . . 109.4 ?
    H1C C2 H2B . . 108.0 ?
    N1 C3 C4 . . 111.3(3) ?
    N1 C3 H3A . . 109.4 ?
    C4 C3 H3A . . 109.4 ?
    N1 C3 H3B . . 109.4 ?
    C4 C3 H3B . . 109.4 ?
    H3A C3 H3B . . 108.0 ?
    O2 C4 C3 . . 108.9(2) ?
    O2 C4 H4A . . 109.9 ?
    C3 C4 H4A . . 109.9 ?
    O2 C4 H4B . . 109.9 ?
    C3 C4 H4B . . 109.9 ?
    H4A C4 H4B . . 108.3 ?
    O2 C5 C6 . . 108.6(3) ?
    O2 C5 H5A . . 110.0 ?
    C6 C5 H5A . . 110.0 ?
    O2 C5 H5B . . 110.0 ?
    C6 C5 H5B . . 110.0 ?
    H5A C5 H5B . . 108.3 ?
    O3 C6 C5 . . 108.8(3) ?
    O3 C6 H6A . . 109.9 ?
    C5 C6 H6A . . 109.9 ?
    O3 C6 H6B . . 109.9 ?
    C5 C6 H6B . . 109.9 ?
    H6A C6 H6B . . 108.3 ?
    O3 C7 C8 . . 108.5(2) ?
    O3 C7 H7A . . 110.0 ?
    C8 C7 H7A . . 110.0 ?
    O3 C7 H7B . . 110.0 ?
    C8 C7 H7B . . 110.0 ?
    H7A C7 H7B . . 108.4 ?
    N2 C8 C7 . . 110.5(3) ?
    N2 C8 H8A . . 109.5 ?
    C7 C8 H8A . . 109.5 ?
    N2 C8 H8B . . 109.5 ?
    C7 C8 H8B . . 109.5 ?
    H8A C8 H8B . . 108.1 ?
    N2 C9 C10 . . 110.5(3) ?
    N2 C9 H9B . . 109.5 ?
    C10 C9 H9B . . 109.5 ?
    N2 C9 H9C . . 109.5 ?
    C10 C9 H9C . . 109.5 ?
    H9B C9 H9C . . 108.1 ?
    O4 C10 C9 . . 109.3(2) ?
    O4 C10 H10A . . 109.8 ?
    C9 C10 H10A . . 109.8 ?
    O4 C10 H10B . . 109.8 ?
    C9 C10 H10B . . 109.8 ?
    H10A C10 H10B . . 108.3 ?
    O4 C11 C12 . . 109.7(3) ?
    O4 C11 H11A . . 109.7 ?
    C12 C11 H11A . . 109.7 ?
    O4 C11 H11B . . 109.7 ?
    C12 C11 H11B . . 109.7 ?
    H11A C11 H11B . . 108.2 ?
    O1 C12 C11 . . 108.6(2) ?
    O1 C12 H12A . . 110.0 ?
    C11 C12 H12A . . 110.0 ?
    O1 C12 H12B . . 110.0 ?
    C11 C12 H12B . . 110.0 ?
    H12A C12 H12B . . 108.3 ?
    N4 C13 Au1 . . 177.1(3) ?
    N3 C14 Au1 . . 179.2(3) ?
    N5 C15 Au2 . . 176.8(3) ?
    N6 C16 Au3 . . 179.2(3) ?
    N7 C17 Au3 . . 179.1(3) ?
    N8 C18 Au4 . . 176.4(3) ?
    N9 C19 Au4 . . 177.2(3) ?
    O6 C20 C21 . . 108.0(3) ?
    O6 C20 H20A . . 110.1 ?
    C21 C20 H20A . . 110.1 ?
    O6 C20 H20B . . 110.1 ?
    C21 C20 H20B . . 110.1 ?
    H20A C20 H20B . . 108.4 ?
    O7 C21 C20 . . 111.0(3) ?
    O7 C21 H21A . . 109.4 ?
    C20 C21 H21A . . 109.4 ?
    O7 C21 H21B . . 109.4 ?
    C20 C21 H21B . . 109.4 ?
    H21A C21 H21B . . 108.0 ?
    O7 C22 C23 . . 110.4(3) ?
    O7 C22 H22A . . 109.6 ?
    C23 C22 H22A . . 109.6 ?
    O7 C22 H22B . . 109.6 ?
    C23 C22 H22B . . 109.6 ?
    H22A C22 H22B . . 108.1 ?
    N10 C23 C22 . . 111.5(3) ?
    N10 C23 H23A . . 109.3 ?
    C22 C23 H23A . . 109.3 ?
    N10 C23 H23B . . 109.3 ?
    C22 C23 H23B . . 109.3 ?
    H23A C23 H23B . . 108.0 ?
    N10 C24 C25 . . 109.8(3) ?
    N10 C24 H24A . . 109.7 ?
    C25 C24 H24A . . 109.7 ?
    N10 C24 H24B . . 109.7 ?
    C25 C24 H24B . . 109.7 ?
    H24A C24 H24B . . 108.2 ?
    O8 C25 C24 . . 110.8(3) ?
    O8 C25 H25A . . 109.5 ?
    C24 C25 H25A . . 109.5 ?
    O8 C25 H25B . . 109.5 ?
    C24 C25 H25B . . 109.5 ?
    H25A C25 H25B . . 108.1 ?
    O8 C26 C27 . . 109.3(3) ?
    O8 C26 H26A . . 109.8 ?
    C27 C26 H26A . . 109.8 ?
    O8 C26 H26B . . 109.8 ?
    C27 C26 H26B . . 109.8 ?
    H26A C26 H26B . . 108.3 ?
    O9 C27 C26 . . 110.1(3) ?
    O9 C27 H27A . . 109.6 ?
    C26 C27 H27A . . 109.6 ?
    O9 C27 H27B . . 109.6 ?
    C26 C27 H27B . . 109.6 ?
    H27A C27 H27B . . 108.2 ?
    O9 C28 C29 . . 108.8(3) ?
    O9 C28 H28A . . 109.9 ?
    C29 C28 H28A . . 109.9 ?
    O9 C28 H28B . . 109.9 ?
    C29 C28 H28B . . 109.9 ?
    H28A C28 H28B . . 108.3 ?
    N11 C29 C28 . . 112.2(3) ?
    N11 C29 H29A . . 109.2 ?
    C28 C29 H29A . . 109.2 ?
    N11 C29 H29B . . 109.2 ?
    C28 C29 H29B . . 109.2 ?
    H29A C29 H29B . . 107.9 ?
    N11 C30 C31 . . 111.3(3) ?
    N11 C30 H30A . . 109.4 ?
    C31 C30 H30A . . 109.4 ?
    N11 C30 H30B . . 109.4 ?
    C31 C30 H30B . . 109.4 ?
    H30A C30 H30B . . 108.0 ?
    O6 C31 C30 . . 108.3(3) ?
    O6 C31 H31A . . 110.0 ?
    C30 C31 H31A . . 110.0 ?
    O6 C31 H31B . . 110.0 ?
    C30 C31 H31B . . 110.0 ?
    H31A C31 H31B . . 108.4 ?
    N12 C32 Au5 . . 178.2(3) ?
loop_
    _geom_torsion_atom_site_label_1
    _geom_torsion_atom_site_label_2
    _geom_torsion_atom_site_label_3
    _geom_torsion_atom_site_label_4
    _geom_torsion_site_symmetry_1
    _geom_torsion_site_symmetry_2
    _geom_torsion_site_symmetry_3
    _geom_torsion_site_symmetry_4
    _geom_torsion
    _geom_torsion_publ_flag
    C14 Au1 Au2 C15 . . . . 53.73(13) y
    C13 Au1 Au2 C15 . . . . -127.71(13) y
    C14 Au1 Au2 C15 . . . 2_757 -126.27(13) y
    C13 Au1 Au2 C15 . . . 2_757 52.29(13) y
    C16 Au3 Au4 C18 . . . . -125.59(12) y
    C17 Au3 Au4 C18 . . . . 54.37(13) y
    C16 Au3 Au4 C19 . . . . 55.81(12) y
    C17 Au3 Au4 C19 . . . . -124.22(13) y
    O5 Ba1 O1 C12 . . . . -95.75(19) ?
    O3 Ba1 O1 C12 . . . . 115.7(2) ?
    O2 Ba1 O1 C12 . . . . -176.93(18) ?
    O4 Ba1 O1 C12 . . . . 25.14(18) ?
    N6 Ba1 O1 C12 . . . . 120.7(2) ?
    N5 Ba1 O1 C12 . . . . -29.2(2) ?
    N2 Ba1 O1 C12 . . . . 50.4(2) ?
    N1 Ba1 O1 C12 . . . . -154.7(2) ?
    O5 Ba1 O1 C1 . . . . 38.4(2) ?
    O3 Ba1 O1 C1 . . . . -110.1(2) ?
    O2 Ba1 O1 C1 . . . . -42.8(2) ?
    O4 Ba1 O1 C1 . . . . 159.3(2) ?
    N6 Ba1 O1 C1 . . . . -105.1(2) ?
    N5 Ba1 O1 C1 . . . . 104.9(2) ?
    N2 Ba1 O1 C1 . . . . -175.44(19) ?
    N1 Ba1 O1 C1 . . . . -20.59(19) ?
    O5 Ba1 O2 C5 . . . . 84.9(2) ?
    O3 Ba1 O2 C5 . . . . -27.02(19) ?
    O4 Ba1 O2 C5 . . . . -119.6(2) ?
    O1 Ba1 O2 C5 . . . . 176.92(19) ?
    N6 Ba1 O2 C5 . . . . -118.5(2) ?
    N5 Ba1 O2 C5 . . . . 27.1(2) ?
    N2 Ba1 O2 C5 . . . . -51.9(2) ?
    N1 Ba1 O2 C5 . . . . 154.6(2) ?
    O5 Ba1 O2 C4 . . . . -49.8(2) ?
    O3 Ba1 O2 C4 . . . . -161.8(2) ?
    O4 Ba1 O2 C4 . . . . 105.7(2) ?
    O1 Ba1 O2 C4 . . . . 42.2(2) ?
    N6 Ba1 O2 C4 . . . . 106.7(2) ?
    N5 Ba1 O2 C4 . . . . -107.6(2) ?
    N2 Ba1 O2 C4 . . . . 173.4(2) ?
    N1 Ba1 O2 C4 . . . . 19.9(2) ?
    O5 Ba1 O3 C7 . . . . 143.6(2) ?
    O2 Ba1 O3 C7 . . . . -147.1(2) ?
    O4 Ba1 O3 C7 . . . . 8.8(2) ?
    O1 Ba1 O3 C7 . . . . -68.5(3) ?
    N6 Ba1 O3 C7 . . . . -73.4(2) ?
    N5 Ba1 O3 C7 . . . . 81.4(2) ?
    N2 Ba1 O3 C7 . . . . 7.0(2) ?
    N1 Ba1 O3 C7 . . . . -145.5(2) ?
    O5 Ba1 O3 C6 . . . . -75.0(2) ?
    O2 Ba1 O3 C6 . . . . -5.7(2) ?
    O4 Ba1 O3 C6 . . . . 150.1(2) ?
    O1 Ba1 O3 C6 . . . . 72.8(3) ?
    N6 Ba1 O3 C6 . . . . 67.9(2) ?
    N5 Ba1 O3 C6 . . . . -137.2(2) ?
    N2 Ba1 O3 C6 . . . . 148.3(2) ?
    N1 Ba1 O3 C6 . . . . -4.1(2) ?
    O5 Ba1 O4 C11 . . . . 85.4(2) ?
    O3 Ba1 O4 C11 . . . . -147.1(2) ?
    O2 Ba1 O4 C11 . . . . -66.7(3) ?
    O1 Ba1 O4 C11 . . . . 7.2(2) ?
    N6 Ba1 O4 C11 . . . . -67.8(2) ?
    N5 Ba1 O4 C11 . . . . 143.2(2) ?
    N2 Ba1 O4 C11 . . . . -145.2(2) ?
    N1 Ba1 O4 C11 . . . . 7.3(2) ?
    O5 Ba1 O4 C10 . . . . -129.2(2) ?
    O3 Ba1 O4 C10 . . . . -1.6(2) ?
    O2 Ba1 O4 C10 . . . . 78.7(3) ?
    O1 Ba1 O4 C10 . . . . 152.7(2) ?
    N6 Ba1 O4 C10 . . . . 77.7(2) ?
    N5 Ba1 O4 C10 . . . . -71.4(2) ?
    N2 Ba1 O4 C10 . . . . 0.2(2) ?
    N1 Ba1 O4 C10 . . . . 152.8(2) ?
    O11 Ba2 O6 C20 . . . . -114.7(2) ?
    O10 Ba2 O6 C20 . . . . 69.0(2) ?
    N12 Ba2 O6 C20 . . . . 101.5(2) ?
    N10 Ba2 O6 C20 . . . . -58.0(3) ?
    O7 Ba2 O6 C20 . . . . -30.8(2) ?
    O8 Ba2 O6 C20 . . . . -120.7(3) ?
    O9 Ba2 O6 C20 . . . . 178.4(2) ?
    N11 Ba2 O6 C20 . . . . 151.8(3) ?
    N9 Ba2 O6 C20 . . . . 17.1(3) ?
    O11 Ba2 O6 C31 . . . . 117.5(2) ?
    O10 Ba2 O6 C31 . . . . -58.9(2) ?
    N12 Ba2 O6 C31 . . . . -26.4(3) ?
    N10 Ba2 O6 C31 . . . . 174.2(2) ?
    O7 Ba2 O6 C31 . . . . -158.6(2) ?
    O8 Ba2 O6 C31 . . . . 111.5(3) ?
    O9 Ba2 O6 C31 . . . . 50.6(2) ?
    N11 Ba2 O6 C31 . . . . 24.0(2) ?
    N9 Ba2 O6 C31 . . . . -110.7(2) ?
    O11 Ba2 O7 C22 . . . . -63.9(2) ?
    O10 Ba2 O7 C22 . . . . 154.2(2) ?
    N12 Ba2 O7 C22 . . . . 109.1(2) ?
    N10 Ba2 O7 C22 . . . . 8.1(2) ?
    O8 Ba2 O7 C22 . . . . 5.2(3) ?
    O6 Ba2 O7 C22 . . . . -141.8(3) ?
    O9 Ba2 O7 C22 . . . . -67.3(3) ?
    N11 Ba2 O7 C22 . . . . -139.3(2) ?
    N9 Ba2 O7 C22 . . . . 87.9(2) ?
    O11 Ba2 O7 C21 . . . . 76.0(2) ?
    O10 Ba2 O7 C21 . . . . -66.0(2) ?
    N12 Ba2 O7 C21 . . . . -111.1(2) ?
    N10 Ba2 O7 C21 . . . . 147.9(3) ?
    O8 Ba2 O7 C21 . . . . 145.0(2) ?
    O6 Ba2 O7 C21 . . . . -2.0(2) ?
    O9 Ba2 O7 C21 . . . . 72.5(3) ?
    N11 Ba2 O7 C21 . . . . 0.5(3) ?
    N9 Ba2 O7 C21 . . . . -132.3(3) ?
    O11 Ba2 O8 C26 . . . . -72.1(2) ?
    O10 Ba2 O8 C26 . . . . 99.1(3) ?
    N12 Ba2 O8 C26 . . . . 79.8(2) ?
    N10 Ba2 O8 C26 . . . . -142.5(3) ?
    O7 Ba2 O8 C26 . . . . -139.5(2) ?
    O6 Ba2 O8 C26 . . . . -66.2(3) ?
    O9 Ba2 O8 C26 . . . . 8.3(2) ?
    N11 Ba2 O8 C26 . . . . 5.5(3) ?
    N9 Ba2 O8 C26 . . . . 153.6(2) ?
    O11 Ba2 O8 C25 . . . . 69.8(2) ?
    O10 Ba2 O8 C25 . . . . -119.0(2) ?
    N12 Ba2 O8 C25 . . . . -138.3(2) ?
    N10 Ba2 O8 C25 . . . . -0.6(2) ?
    O7 Ba2 O8 C25 . . . . 2.4(3) ?
    O6 Ba2 O8 C25 . . . . 75.7(3) ?
    O9 Ba2 O8 C25 . . . . 150.2(3) ?
    N11 Ba2 O8 C25 . . . . 147.4(2) ?
    N9 Ba2 O8 C25 . . . . -64.5(2) ?
    O11 Ba2 O9 C28 . . . . -118.5(2) ?
    O10 Ba2 O9 C28 . . . . 18.0(3) ?
    N12 Ba2 O9 C28 . . . . 67.5(2) ?
    N10 Ba2 O9 C28 . . . . -177.1(2) ?
    O7 Ba2 O9 C28 . . . . -115.0(3) ?
    O8 Ba2 O9 C28 . . . . 156.3(3) ?
    O6 Ba2 O9 C28 . . . . -53.7(2) ?
    N11 Ba2 O9 C28 . . . . -26.7(2) ?
    N9 Ba2 O9 C28 . . . . 99.7(2) ?
    O11 Ba2 O9 C27 . . . . 109.4(2) ?
    O10 Ba2 O9 C27 . . . . -114.1(2) ?
    N12 Ba2 O9 C27 . . . . -64.6(2) ?
    N10 Ba2 O9 C27 . . . . 50.8(2) ?
    O7 Ba2 O9 C27 . . . . 112.9(3) ?
    O8 Ba2 O9 C27 . . . . 24.1(2) ?
    O6 Ba2 O9 C27 . . . . 174.2(2) ?
    N11 Ba2 O9 C27 . . . . -158.8(3) ?
    N9 Ba2 O9 C27 . . . . -32.4(3) ?
    O5 Ba1 N1 C3 . . . . 103.9(2) ?
    O3 Ba1 N1 C3 . . . . 11.0(2) ?
    O2 Ba1 N1 C3 . . . . 12.63(19) ?
    O4 Ba1 N1 C3 . . . . -143.73(19) ?
    O1 Ba1 N1 C3 . . . . -143.6(2) ?
    N6 Ba1 N1 C3 . . . . -63.3(2) ?
    N5 Ba1 N1 C3 . . . . 109.9(2) ?
    N2 Ba1 N1 C3 . . . . -69.0(3) ?
    O5 Ba1 N1 C2 . . . . -125.7(2) ?
    O3 Ba1 N1 C2 . . . . 141.49(19) ?
    O2 Ba1 N1 C2 . . . . 143.1(2) ?
    O4 Ba1 N1 C2 . . . . -13.3(2) ?
    O1 Ba1 N1 C2 . . . . -13.15(19) ?
    N6 Ba1 N1 C2 . . . . 67.2(2) ?
    N5 Ba1 N1 C2 . . . . -119.6(2) ?
    N2 Ba1 N1 C2 . . . . 61.5(3) ?
    O5 Ba1 N2 C8 . . . . -51.2(2) ?
    O3 Ba1 N2 C8 . . . . 25.70(18) ?
    O2 Ba1 N2 C8 . . . . 50.2(2) ?
    O4 Ba1 N2 C8 . . . . -152.5(2) ?
    O1 Ba1 N2 C8 . . . . -177.53(18) ?
    N6 Ba1 N2 C8 . . . . 113.4(2) ?
    N5 Ba1 N2 C8 . . . . -59.96(19) ?
    N1 Ba1 N2 C8 . . . . 119.2(2) ?
    O5 Ba1 N2 C9 . . . . 71.4(2) ?
    O3 Ba1 N2 C9 . . . . 148.3(2) ?
    O2 Ba1 N2 C9 . . . . 172.83(17) ?
    O4 Ba1 N2 C9 . . . . -29.84(17) ?
    O1 Ba1 N2 C9 . . . . -54.9(2) ?
    N6 Ba1 N2 C9 . . . . -123.9(2) ?
    N5 Ba1 N2 C9 . . . . 62.67(19) ?
    N1 Ba1 N2 C9 . . . . -118.2(2) ?
    O5 Ba1 N5 C15 . . . . 92.1(6) ?
    O3 Ba1 N5 C15 . . . . -157.5(6) ?
    O2 Ba1 N5 C15 . . . . 156.8(6) ?
    O4 Ba1 N5 C15 . . . . -34.6(6) ?
    O1 Ba1 N5 C15 . . . . 9.6(7) ?
    N6 Ba1 N5 C15 . . . . -106.4(6) ?
    N2 Ba1 N5 C15 . . . . -94.4(6) ?
    N1 Ba1 N5 C15 . . . . 86.0(6) ?
    O5 Ba1 N6 C16 . . . . 4.4(4) ?
    O3 Ba1 N6 C16 . . . . -96.5(3) ?
    O2 Ba1 N6 C16 . . . . -36.4(3) ?
    O4 Ba1 N6 C16 . . . . 143.2(3) ?
    O1 Ba1 N6 C16 . . . . 85.4(3) ?
    N5 Ba1 N6 C16 . . . . -146.4(3) ?
    N2 Ba1 N6 C16 . . . . -157.9(4) ?
    N1 Ba1 N6 C16 . . . . 24.5(3) ?
    O11 Ba2 N9 C19 . . . . 38.5(5) ?
    O10 Ba2 N9 C19 . . . . -95.8(5) ?
    N12 Ba2 N9 C19 . . . . -167.6(5) ?
    N10 Ba2 N9 C19 . . . . 61.7(5) ?
    O7 Ba2 N9 C19 . . . . -1.4(5) ?
    O8 Ba2 N9 C19 . . . . 116.4(5) ?
    O6 Ba2 N9 C19 . . . . -44.5(5) ?
    O9 Ba2 N9 C19 . . . . 161.6(4) ?
    N11 Ba2 N9 C19 . . . . -108.1(5) ?
    O11 Ba2 N10 C24 . . . . -120.0(3) ?
    O10 Ba2 N10 C24 . . . . 105.5(3) ?
    N12 Ba2 N10 C24 . . . . 19.6(3) ?
    O7 Ba2 N10 C24 . . . . 153.1(3) ?
    O8 Ba2 N10 C24 . . . . -29.9(2) ?
    O6 Ba2 N10 C24 . . . . -179.7(2) ?
    O9 Ba2 N10 C24 . . . . -56.3(3) ?
    N11 Ba2 N10 C24 . . . . -116.9(3) ?
    N9 Ba2 N10 C24 . . . . 77.8(3) ?
    O11 Ba2 N10 C23 . . . . 108.2(3) ?
    O10 Ba2 N10 C23 . . . . -26.3(3) ?
    N12 Ba2 N10 C23 . . . . -112.1(2) ?
    O7 Ba2 N10 C23 . . . . 21.3(2) ?
    O8 Ba2 N10 C23 . . . . -161.7(3) ?
    O6 Ba2 N10 C23 . . . . 48.5(3) ?
    O9 Ba2 N10 C23 . . . . 171.9(2) ?
    N11 Ba2 N10 C23 . . . . 111.3(3) ?
    N9 Ba2 N10 C23 . . . . -54.0(2) ?
    O11 Ba2 N11 C30 . . . . -63.8(2) ?
    O10 Ba2 N11 C30 . . . . 81.0(2) ?
    N12 Ba2 N11 C30 . . . . 150.2(3) ?
    N10 Ba2 N11 C30 . . . . -66.7(3) ?
    O7 Ba2 N11 C30 . . . . 6.9(3) ?
    O8 Ba2 N11 C30 . . . . -138.1(2) ?
    O6 Ba2 N11 C30 . . . . 9.4(2) ?
    O9 Ba2 N11 C30 . . . . -140.8(3) ?
    N9 Ba2 N11 C30 . . . . 92.8(3) ?
    O11 Ba2 N11 C29 . . . . 72.4(3) ?
    O10 Ba2 N11 C29 . . . . -142.8(3) ?
    N12 Ba2 N11 C29 . . . . -73.6(3) ?
    N10 Ba2 N11 C29 . . . . 69.5(3) ?
    O7 Ba2 N11 C29 . . . . 143.1(2) ?
    O8 Ba2 N11 C29 . . . . -1.9(3) ?
    O6 Ba2 N11 C29 . . . . 145.6(3) ?
    O9 Ba2 N11 C29 . . . . -4.6(2) ?
    N9 Ba2 N11 C29 . . . . -131.0(2) ?
    O11 Ba2 N12 C32 . . . . -83.9(5) ?
    O10 Ba2 N12 C32 . . . . 57.8(5) ?
    N10 Ba2 N12 C32 . . . . -176.4(5) ?
    O7 Ba2 N12 C32 . . . . 107.6(5) ?
    O8 Ba2 N12 C32 . . . . -134.6(5) ?
    O6 Ba2 N12 C32 . . . . 26.0(5) ?
    O9 Ba2 N12 C32 . . . . -74.3(5) ?
    N11 Ba2 N12 C32 . . . . -15.8(5) ?
    N9 Ba2 N12 C32 . . . . 127.8(5) ?
    C12 O1 C1 C2 . . . . -172.1(3) ?
    Ba1 O1 C1 C2 . . . . 52.2(3) ?
    C3 N1 C2 C1 . . . . 176.1(3) ?
    Ba1 N1 C2 C1 . . . . 45.0(3) ?
    O1 C1 C2 N1 . . . . -65.0(3) ?
    C2 N1 C3 C4 . . . . -172.5(3) ?
    Ba1 N1 C3 C4 . . . . -42.2(3) ?
    C5 O2 C4 C3 . . . . 175.2(3) ?
    Ba1 O2 C4 C3 . . . . -49.4(3) ?
    N1 C3 C4 O2 . . . . 59.9(3) ?
    C4 O2 C5 C6 . . . . -165.0(3) ?
    Ba1 O2 C5 C6 . . . . 56.8(3) ?
    C7 O3 C6 C5 . . . . 179.6(3) ?
    Ba1 O3 C6 C5 . . . . 35.4(3) ?
    O2 C5 C6 O3 . . . . -60.2(3) ?
    C6 O3 C7 C8 . . . . 177.4(3) ?
    Ba1 O3 C7 C8 . . . . -38.2(3) ?
    C9 N2 C8 C7 . . . . -178.6(3) ?
    Ba1 N2 C8 C7 . . . . -57.9(3) ?
    O3 C7 C8 N2 . . . . 65.8(3) ?
    C8 N2 C9 C10 . . . . 179.1(3) ?
    Ba1 N2 C9 C10 . . . . 59.4(3) ?
    C11 O4 C10 C9 . . . . 176.9(3) ?
    Ba1 O4 C10 C9 . . . . 28.7(3) ?
    N2 C9 C10 O4 . . . . -59.1(3) ?
    C10 O4 C11 C12 . . . . 174.6(3) ?
    Ba1 O4 C11 C12 . . . . -36.6(3) ?
    C1 O1 C12 C11 . . . . 169.5(3) ?
    Ba1 O1 C12 C11 . . . . -54.2(3) ?
    O4 C11 C12 O1 . . . . 58.7(3) ?
    C31 O6 C20 C21 . . . . -169.0(3) ?
    Ba2 O6 C20 C21 . . . . 61.6(3) ?
    C22 O7 C21 C20 . . . . 176.5(3) ?
    Ba2 O7 C21 C20 . . . . 33.1(4) ?
    O6 C20 C21 O7 . . . . -63.5(4) ?
    C21 O7 C22 C23 . . . . -177.0(3) ?
    Ba2 O7 C22 C23 . . . . -35.1(4) ?
    C24 N10 C23 C22 . . . . 179.7(3) ?
    Ba2 N10 C23 C22 . . . . -48.9(3) ?
    O7 C22 C23 N10 . . . . 54.6(4) ?
    C23 N10 C24 C25 . . . . -167.2(3) ?
    Ba2 N10 C24 C25 . . . . 59.7(3) ?
    C26 O8 C25 C24 . . . . 174.7(3) ?
    Ba2 O8 C25 C24 . . . . 29.8(4) ?
    N10 C24 C25 O8 . . . . -59.4(4) ?
    C25 O8 C26 C27 . . . . 177.6(3) ?
    Ba2 O8 C26 C27 . . . . -38.4(4) ?
    C28 O9 C27 C26 . . . . 172.1(3) ?
    Ba2 O9 C27 C26 . . . . -54.8(3) ?
    O8 C26 C27 O9 . . . . 61.8(4) ?
    C27 O9 C28 C29 . . . . -173.7(3) ?
    Ba2 O9 C28 C29 . . . . 54.6(3) ?
    C30 N11 C29 C28 . . . . 171.3(3) ?
    Ba2 N11 C29 C28 . . . . 33.6(4) ?
    O9 C28 C29 N11 . . . . -58.0(4) ?
    C29 N11 C30 C31 . . . . -179.9(3) ?
    Ba2 N11 C30 C31 . . . . -40.9(4) ?
    C20 O6 C31 C30 . . . . 177.6(3) ?
    Ba2 O6 C31 C30 . . . . -54.6(4) ?
    N11 C30 C31 O6 . . . . 63.8(4) ?
loop_
    _geom_hbond_atom_site_label_D
    _geom_hbond_atom_site_label_H
    _geom_hbond_atom_site_label_A
    _geom_hbond_site_symmetry_A
    _geom_hbond_distance_DH
    _geom_hbond_distance_HA
    _geom_hbond_distance_DA
    _geom_hbond_angle_DHA
    O5 H5C N4 2_757 0.84(3) 2.19(2) 2.997(4) 161(4)
    O5 H5D N3 2_657 0.84(3) 1.98(3) 2.804(4) 168(3)
    O10 H10C N8 1_655 0.83(4) 2.09(3) 2.916(3) 170(3)
    O10 H10D N6 . 0.84(4) 2.35(2) 3.132(3) 156(3)
    O11 H11C N4 2_767 0.84(4) 2.01(3) 2.845(4) 177(3)
    O11 H11D N7 2_676 0.84(3) 2.09(3) 2.920(4) 176(4)
data_global
_journal_date_recd_electronic     2009-02-06
_journal_date_accepted     2009-02-13
_journal_name_full     'Acta Crystallographica, Section E'
_journal_year     2009
_journal_volume     65
_journal_issue      3
_journal_page_first     m300
_journal_page_last     m301
_journal_paper_category     QM
_journal_coeditor_code     PK2153
_publ_contact_author_name     'Marilyn M. Olmstead'
_publ_contact_author_address
;
Department of Chemistry
University of California
Davis, CA 95656
USA
;
_publ_contact_author_email     'mmolmstead@ucdavis.edu'
_publ_contact_author_fax     '5307528995'
_publ_contact_author_phone     '5307526668'
_publ_section_title
;
Monomers, dimers, and trimers of [Au(CN)~2~]^-^ in a Ba(diaza-18-crown-6)^2+^
coordination polymer
;
loop_
    _publ_author_name
    _publ_author_footnote
    _publ_author_address
    'Beavers, Christine M.' .
;
Department of Chemistry
University of California
Davis, CA 95656
USA
;
    'Paw U, Latisha' .
;
Department of Chemistry
University of California
Davis, CA 95656
USA
;
    'Olmstead, Marilyn M.' .
;
Department of Chemistry
University of California
Davis, CA 95656
USA
;
