# Supplementary material for: Monomers, dimers, and trimers of [Au(CN)2]− in a Ba(diaza-18-crown-6)2+ coordination polymer
Source: Acta Crystallogr Sect E Struct Rep Online. 2009 Feb 21;65(Pt 3):m300–1. doi: 10.1107/S1600536809005285 (PMC2968470; doi:10.1107/S1600536809005285)
Supplement: Supplementary file 2 [file e-65-0m300-Isup2.hkl]

# 
# h,k,l, Fc-squared, Fo-squared, sigma(Fo-squared) and status flag 
# 
data_I
_shelx_title ' lpu04 in P-1' 
_shelx_refln_list_code          4 
_shelx_F_calc_maximum      882.75 
_exptl_crystal_F_000      1700.00 
_reflns_d_resolution_high  0.7002 
 
loop_ 
 _symmetry_equiv_pos_as_xyz 
 'x, y, z' 
 '-x, -y, -z' 
 
_cell_length_a    11.0962 
_cell_length_b    15.9223 
_cell_length_c    16.5480 
_cell_angle_alpha  64.142 
_cell_angle_beta   70.523 
_cell_angle_gamma  79.027 
 
_shelx_F_squared_multiplier     1.000 
 
loop_ 
 _refln_index_h 
 _refln_index_k 
 _refln_index_l 
 _refln_F_squared_calc 
 _refln_F_squared_meas 
 _refln_F_squared_sigma 
 _refln_observed_status 
   1   0   0       24.10      107.96      9.93 o 
   2   0   0     2765.73     2858.68     58.22 o 
   3   0   0     1254.16     1321.46     48.72 o 
   4   0   0    17496.38    17130.99    250.77 o 
   5   0   0    10872.87    10765.62    159.87 o 
   6   0   0    24335.92    24729.29    327.42 o 
   7   0   0    26087.29    26179.04    350.99 o 
   8   0   0     8907.03     8964.65    231.08 o 
   9   0   0    22874.35    22739.21    561.88 o 
  10   0   0    21298.62    21932.06    460.73 o 
  11   0   0    16051.19    15614.59    376.30 o 
  12   0   0    40678.19    42334.54    800.51 o 
  13   0   0     2083.44     2443.00    251.91 o 
  14   0   0     1268.11     1825.49    272.87 o 
 -14   1   0     4582.98     4564.45    322.69 o 
 -13   1   0      320.77      469.20    166.52 o 
 -12   1   0     4251.00     4369.82    202.21 o 
 -11   1   0       18.83      -12.06     88.51 o 
 -10   1   0     2254.79     2174.58    132.46 o 
  -9   1   0    18547.20    19058.31    823.24 o 
  -8   1   0    21175.82    20654.36    393.86 o 
  -7   1   0    21953.15    21648.04    451.10 o 
  -6   1   0    17385.35    17762.83    247.65 o 
  -5   1   0    36560.55    37691.10    463.57 o 
  -4   1   0    71914.73    71859.84   1054.14 o 
  -3   1   0      823.67      830.59     44.52 o 
  -2   1   0     3314.24     3532.86     98.57 o 
  -1   1   0    32640.49    34071.59    513.21 o 
   1   1   0    11423.70    11352.77    177.97 o 
   2   1   0    15033.46    14438.67    180.07 o 
   3   1   0    40234.83    40272.79    476.62 o 
   4   1   0    48720.95    49362.22    652.81 o 
   5   1   0     3345.31     3456.48     82.25 o 
   6   1   0    28771.59    28977.93    376.55 o 
   7   1   0      309.86      418.90     44.52 o 
   8   1   0     7786.77     8070.58    218.84 o 
   9   1   0    25517.63    25440.89    610.86 o 
  10   1   0    11949.14    12296.75    327.57 o 
  11   1   0     1412.79     1613.53    129.02 o 
  12   1   0      713.01      816.10    113.98 o 
  13   1   0     5658.35     5231.79    285.07 o 
  14   1   0     2004.60     1812.85    203.62 o 
 -14   2   0     1350.73     1399.60    157.12 o 
 -13   2   0    28206.37    29399.03    627.09 o 
 -12   2   0      403.05      515.96    117.01 o 
 -11   2   0    17277.97    17368.59    407.96 o 
 -10   2   0    25552.56    26825.78    662.02 o 
  -9   2   0     9371.10     9517.75    254.73 o 
  -8   2   0    12681.15    13098.30    258.41 o 
  -7   2   0      370.74      329.24     53.08 o 
  -6   2   0    63835.85    63303.81    756.97 o 
  -5   2   0    31664.76    33326.54    379.09 o 
  -4   2   0    14210.76    14726.37    198.73 o 
  -3   2   0    16303.97    16815.42    216.37 o 
  -2   2   0    29854.52    30654.92    365.07 o 
  -1   2   0   394283.50   394846.41   5011.71 o 
   0   2   0     5363.81     5093.68    104.83 o 
   1   2   0    39737.07    39395.57    590.03 o 
   2   2   0    10894.44    11122.33    169.85 o 
   3   2   0   173774.03   174128.20   2212.04 o 
   4   2   0     2510.32     2531.61     62.54 o 
   5   2   0    86737.03    81977.38   1076.46 o 
   6   2   0    17561.09    18303.48    287.90 o 
   7   2   0     7547.64     7644.71    158.23 o 
   8   2   0     3609.83     3812.74    225.68 o 
   9   2   0     7584.04     7014.32    215.92 o 
  10   2   0    33729.89    32732.01    759.07 o 
  11   2   0    26183.41    26883.29    549.17 o 
  12   2   0     6224.64     6294.78    290.66 o 
  13   2   0     8327.65     8065.29    375.69 o 
  14   2   0    12581.05    13085.87    469.39 o 
 -14   3   0      717.06      852.44    140.23 o 
 -13   3   0      529.51      922.65    132.26 o 
 -12   3   0     2877.72     2649.67    165.78 o 
 -11   3   0       74.01      170.03     89.27 o 
 -10   3   0    16365.58    16820.06    426.18 o 
  -9   3   0    38174.36    38164.34    694.41 o 
  -8   3   0     2999.14     3107.35    118.81 o 
  -7   3   0     1910.32     1906.75     88.42 o 
  -6   3   0      324.70      421.82     82.34 o 
  -5   3   0    13577.96    13329.12    177.41 o 
  -4   3   0     3570.88     3644.34     74.33 o 
  -3   3   0      154.40      225.08     31.97 o 
  -2   3   0    64758.30    65530.95    759.36 o 
  -1   3   0    52229.62    53250.21    691.27 o 
   0   3   0    29171.56    27904.30    381.96 o 
   1   3   0    45130.12    43905.63    664.26 o 
   2   3   0     5812.32     6022.78    194.77 o 
   3   3   0     4172.65     4162.16     79.09 o 
   4   3   0    21859.29    21800.35    440.48 o 
   5   3   0     2961.22     2910.18    119.87 o 
   6   3   0      585.34      611.10     47.30 o 
   7   3   0     5152.91     5484.34    132.76 o 
   8   3   0    39354.63    38437.04    672.50 o 
   9   3   0    44844.99    44910.48    955.57 o 
  10   3   0      923.90     1069.15    107.83 o 
  11   3   0      182.73      209.60    111.85 o 
  12   3   0      410.38      590.04    139.48 o 
  13   3   0       29.90      151.76    133.88 o 
  14   3   0     2469.61     2597.70    234.90 o 
 -14   4   0    23434.25    25240.04   1063.81 o 
 -13   4   0     1719.63     1998.20    165.32 o 
 -12   4   0     1272.08     1242.91    201.61 o 
 -11   4   0    11607.37    11760.35    322.45 o 
 -10   4   0    22175.92    23207.70    481.36 o 
  -9   4   0      199.49      190.02     62.22 o 
  -8   4   0     7490.25     7869.30    192.86 o 
  -7   4   0    90795.46    91210.93   1429.30 o 
  -6   4   0    14344.90    14332.75    196.77 o 
  -5   4   0     5925.26     6062.34    141.16 o 
  -4   4   0    17779.92    18556.51    270.92 o 
  -3   4   0   172896.08   176644.56   2004.54 o 
  -2   4   0    48157.27    47637.82    647.00 o 
  -1   4   0      546.70      659.26     32.74 o 
   0   4   0   333318.72   328456.62   6909.50 o 
   1   4   0    45824.45    45514.80    615.33 o 
   2   4   0    62182.97    60536.39    781.27 o 
   3   4   0    19439.42    19710.61    261.32 o 
   4   4   0   178873.70   173805.81   2533.55 o 
   5   4   0    20851.03    20715.00    399.38 o 
   6   4   0      458.47      504.87     55.56 o 
   7   4   0     9878.98     9766.39    194.10 o 
   8   4   0     5883.80     6255.89    194.07 o 
   9   4   0    16613.22    16554.20    361.97 o 
  10   4   0    20628.04    21669.05    564.12 o 
  11   4   0      319.26      555.17    150.28 o 
  12   4   0    13291.19    13722.28    452.60 o 
  13   4   0    23568.56    24017.71    670.50 o 
  14   4   0       45.04     -105.24    136.94 o 
 -14   5   0     1266.50     1144.49    203.33 o 
 -13   5   0     2065.78     2233.08    348.01 o 
 -12   5   0       20.84      -23.84     94.40 o 
 -11   5   0     3452.86     3797.08    187.41 o 
 -10   5   0    17166.73    17218.11    392.49 o 
  -9   5   0      879.97      867.31     82.53 o 
  -8   5   0      574.42      552.50     70.25 o 
  -7   5   0    17221.98    17634.96    402.16 o 
  -6   5   0     5342.34     5346.62    112.24 o 
  -5   5   0    29891.35    30190.20    392.89 o 
  -4   5   0    31062.50    30312.59    386.75 o 
  -3   5   0    26667.16    26710.28    341.36 o 
  -2   5   0    53301.95    53771.76    638.99 o 
  -1   5   0     3398.87     3702.99     85.17 o 
   0   5   0    15195.22    14371.83    401.68 o 
   1   5   0      213.76      258.31     33.94 o 
   2   5   0       63.34       69.21     37.67 o 
   3   5   0    94619.94    93747.95   1215.22 o 
   4   5   0    21235.57    21249.98    289.02 o 
   5   5   0       19.37       87.96     30.11 o 
   6   5   0     9635.60     9606.84    246.28 o 
   7   5   0     8881.43     8896.28    187.32 o 
   8   5   0    43417.92    42949.85    627.30 o 
   9   5   0      389.24      324.28    100.67 o 
  10   5   0        7.66      160.82     98.82 o 
  11   5   0       63.82      167.64    113.73 o 
  12   5   0     3226.56     3175.41    229.10 o 
  13   5   0    16200.63    16421.43    609.02 o 
  14   5   0     1882.79     1704.78    214.83 o 
 -14   6   0     1913.66     1368.26    214.56 o 
 -13   6   0      963.47      767.28    176.59 o 
 -12   6   0     3706.91     3656.21    256.49 o 
 -11   6   0    36954.14    37118.39   1312.95 o 
 -10   6   0     7679.60     7598.44    215.83 o 
  -9   6   0    15679.29    15416.66    309.80 o 
  -8   6   0    24850.75    24231.79    412.91 o 
  -7   6   0     4060.94     4035.24    143.84 o 
  -6   6   0      198.95      287.12     40.18 o 
  -5   6   0    91906.41    93061.43   1414.20 o 
  -4   6   0   121087.51   119462.27   1389.19 o 
  -3   6   0     4259.38     4379.85    102.22 o 
  -2   6   0     9199.62     9270.65    147.53 o 
  -1   6   0    42612.06    43651.02    598.39 o 
   0   6   0   164518.56   161152.33   3748.90 o 
   1   6   0    89787.85    88890.93   1340.62 o 
   2   6   0     2856.59     3222.04     97.33 o 
   3   6   0    74533.38    72797.16    868.57 o 
   4   6   0    30305.46    29499.67    387.07 o 
   5   6   0      119.08      165.91     33.58 o 
   6   6   0    10149.03    10225.33    199.78 o 
   7   6   0    81839.70    80771.05   1261.55 o 
   8   6   0     8779.99     8639.11    270.81 o 
   9   6   0    35456.94    35331.51    810.02 o 
  10   6   0     5004.25     4651.19    250.93 o 
  11   6   0       48.69      -60.78    104.51 o 
  12   6   0     9474.28     9680.49    383.96 o 
  13   6   0     2215.37     2589.23    234.10 o 
  14   6   0      126.85      253.37    163.22 o 
 -13   7   0       35.46      141.69    157.61 o 
 -12   7   0     1017.77     1072.72    181.43 o 
 -11   7   0     1866.08     2022.38    199.52 o 
 -10   7   0     2825.24     2948.68    216.26 o 
  -9   7   0     3313.86     3359.68    177.29 o 
  -8   7   0    12875.07    12658.30    402.99 o 
  -7   7   0     9766.90     9483.42    210.61 o 
  -6   7   0    18386.08    18180.93    272.27 o 
  -5   7   0    33567.61    33515.98    440.48 o 
  -4   7   0      677.73      930.64     75.40 o 
  -3   7   0     3489.23     3609.51    102.32 o 
  -2   7   0     7612.25     7680.08    134.13 o 
  -1   7   0      828.55     1279.71     84.48 o 
   0   7   0     3427.99     3391.07    122.71 o 
   1   7   0     1680.10     1620.70     71.77 o 
   2   7   0    60972.84    58755.36    808.26 o 
   3   7   0    43397.09    42269.94    552.01 o 
   4   7   0     1219.00     1168.41     69.38 o 
   5   7   0    15656.96    15093.09    233.47 o 
   6   7   0     3463.11     3896.52    280.29 o 
   7   7   0     6097.07     6369.70    198.32 o 
   8   7   0     3972.52     4340.28    167.46 o 
   9   7   0     3768.36     3574.66    454.79 o 
  10   7   0      102.02      482.64    158.19 o 
  11   7   0     2218.49     2113.60    201.69 o 
  12   7   0    18820.52    18953.05   1115.22 o 
  13   7   0     9332.54     9671.46    409.67 o 
  14   7   0     2966.30     2888.00    265.26 o 
 -13   8   0     3680.84     3482.76    278.98 o 
 -12   8   0    11708.89    11231.41    448.42 o 
 -11   8   0     2262.08     2340.85    218.51 o 
 -10   8   0    23311.17    21616.50    621.00 o 
  -9   8   0     5616.39     5688.02    277.26 o 
  -8   8   0     1629.67     1387.33    153.52 o 
  -7   8   0     3818.07     3740.37    207.00 o 
  -6   8   0    86056.58    87392.04   1057.68 o 
  -5   8   0    26578.53    26210.98    365.39 o 
  -4   8   0    12672.71    12260.12    199.11 o 
  -3   8   0     7691.09     7944.76    145.69 o 
  -2   8   0     3550.01     3637.82     90.25 o 
  -1   8   0    83933.92    82879.49   1107.61 o 
   0   8   0    29858.29    29858.41    447.48 o 
   1   8   0    23815.76    22685.39    361.45 o 
   2   8   0    18616.78    18694.39    310.56 o 
   3   8   0    53289.32    52167.20    719.73 o 
   4   8   0    39610.62    38766.04    574.77 o 
   5   8   0      151.14      245.13    102.55 o 
   6   8   0    92685.61    91480.77   1431.73 o 
   7   8   0     8395.86     8461.78    243.93 o 
   8   8   0    13103.52    12655.41    312.93 o 
   9   8   0     1132.77      936.61    138.48 o 
  10   8   0     6497.02     5954.36    289.37 o 
  11   8   0     1720.02     1503.43    189.17 o 
  12   8   0    16118.32    15603.59    524.92 o 
  13   8   0      404.68      452.62    173.10 o 
  14   8   0     9955.69     9231.65    432.11 o 
 -13   9   0     4797.02     4943.39    395.47 o 
 -12   9   0      595.89      320.77    181.91 o 
 -11   9   0     6541.22     6869.45    349.59 o 
 -10   9   0     8016.71     8615.68    362.93 o 
  -9   9   0     4353.32     4139.66    292.65 o 
  -8   9   0     3965.84     3752.71    231.78 o 
  -7   9   0       53.60      206.48    102.35 o 
  -6   9   0     6434.27     6842.83    195.84 o 
  -5   9   0      567.17      516.29     81.51 o 
  -4   9   0      171.37      237.30     44.83 o 
  -3   9   0    29158.02    28774.14    433.65 o 
  -2   9   0    23345.08    22863.50    407.96 o 
  -1   9   0     8071.25     8223.23    174.63 o 
   0   9   0    15513.46    14932.93    267.34 o 
   1   9   0    24208.17    22967.14    474.91 o 
   2   9   0    30019.22    29195.24    454.68 o 
   3   9   0    16948.93    16742.00    294.83 o 
   4   9   0      276.00      395.75     76.00 o 
   5   9   0    13149.44    12959.75    308.50 o 
   6   9   0     2672.51     2835.53    145.56 o 
   7   9   0    16903.78    16854.51    377.86 o 
   8   9   0    16670.21    16759.46    382.76 o 
   9   9   0     2650.67     2580.42    153.33 o 
  10   9   0      674.34      659.67    170.05 o 
  11   9   0     6401.76     7037.91    336.67 o 
  12   9   0     4395.17     4597.54    438.97 o 
  13   9   0     4878.52     5210.34    326.28 o 
 -12  10   0     1353.38     1909.07    229.46 o 
 -11  10   0     5649.98     5228.38    307.84 o 
 -10  10   0     3267.22     3191.19    236.87 o 
  -9  10   0      128.85      418.09    134.53 o 
  -8  10   0       82.34      229.03    119.76 o 
  -7  10   0   133242.53   131369.08   2608.47 o 
  -6  10   0     2211.81     2249.09    124.64 o 
  -5  10   0    13516.14    13750.81    317.97 o 
  -4  10   0      275.19      466.57     78.42 o 
  -3  10   0    19321.47    19005.66    391.81 o 
  -2  10   0    13813.05    13617.82    248.35 o 
  -1  10   0    15280.10    14854.86    309.70 o 
   0  10   0    21014.46    21791.84    454.36 o 
   1  10   0       40.77      161.97     54.71 o 
   2  10   0    46597.81    47269.87    692.31 o 
   3  10   0    60566.19    60136.17   1128.22 o 
   4  10   0    23616.64    24031.51    479.68 o 
   5  10   0    67207.66    68753.88   1221.55 o 
   6  10   0    10306.17    10478.54    350.16 o 
   7  10   0     4974.56     4951.90    194.58 o 
   8  10   0     1571.61     1477.38    128.51 o 
   9  10   0     3110.76     2942.72    175.34 o 
  10  10   0      404.17      405.81    142.53 o 
  11  10   0    11903.66    11725.71    453.73 o 
  12  10   0       10.12       -8.79    150.28 o 
  13  10   0     9449.55     9941.36    445.74 o 
 -12  11   0     2651.61     2643.22    256.49 o 
 -11  11   0     5577.83     5682.31    391.51 o 
 -10  11   0      645.34      602.87    221.46 o 
  -9  11   0      291.61      280.13    147.72 o 
  -8  11   0     8086.53     7592.74    514.11 o 
  -7  11   0     1152.11     1157.17    197.73 o 
  -6  11   0     1374.76     1394.23    111.63 o 
  -5  11   0     1132.59     1145.60    104.81 o 
  -4  11   0    15675.34    15506.12    349.19 o 
  -3  11   0    20677.51    20821.70    430.57 o 
  -2  11   0     6671.90     6485.67    207.63 o 
  -1  11   0    18002.79    16997.52    399.57 o 
   0  11   0      537.31      779.21     92.43 o 
   1  11   0     4292.33     4567.18    144.26 o 
   2  11   0    32794.32    31030.65    612.79 o 
   3  11   0    26379.38    26200.27    518.18 o 
   4  11   0     6054.50     6249.40    284.99 o 
   5  11   0     1271.44     1293.76    125.70 o 
   6  11   0     7612.42     7573.79    246.45 o 
   7  11   0     7269.64     7444.15    298.62 o 
   8  11   0     1057.86     1150.30    124.19 o 
   9  11   0     4436.75     4447.80    206.47 o 
  10  11   0      686.91     1004.55    177.92 o 
  11  11   0     1372.57     1451.86    411.29 o 
  12  11   0    10894.72    10111.78    449.30 o 
  13  11   0     8897.47     9688.94    601.11 o 
 -11  12   0     2392.17     2365.37    316.37 o 
 -10  12   0      263.11      359.60    157.61 o 
  -9  12   0     2975.11     3351.09    250.77 o 
  -8  12   0    62114.54    63203.53   2095.97 o 
  -7  12   0       10.24        3.39    115.86 o 
  -6  12   0      158.26      252.09     84.24 o 
  -5  12   0     2049.63     2072.41    136.93 o 
  -4  12   0    72589.91    72920.30   1214.11 o 
  -3  12   0     1248.01     1262.14    122.25 o 
  -2  12   0    38032.33    38394.55    851.23 o 
  -1  12   0     6506.33     6303.85    266.61 o 
   0  12   0     4768.91     5068.57    187.26 o 
   1  12   0     6994.81     6718.33    266.95 o 
   2  12   0     7347.67     7568.00    241.60 o 
   3  12   0    32243.38    32175.71    616.41 o 
   4  12   0    53381.00    53339.94    927.96 o 
   5  12   0    11333.89    11204.71    309.52 o 
   6  12   0    12648.21    12162.27    331.63 o 
   7  12   0    16672.54    16776.65    406.83 o 
   8  12   0     1579.39     1910.43    159.47 o 
   9  12   0     1449.31     1282.11    142.34 o 
  10  12   0     8068.61     7832.08    763.25 o 
  11  12   0     1145.33      918.44    185.70 o 
  12  12   0     2620.75     2547.20    263.50 o 
 -11  13   0      469.64      441.24    359.87 o 
 -10  13   0      407.64      492.36    174.81 o 
  -9  13   0    11013.38    10652.44    435.07 o 
  -8  13   0     7799.15     7565.34    707.89 o 
  -7  13   0     3513.75     3363.97    244.37 o 
  -6  13   0     6373.13     6028.91    303.84 o 
  -5  13   0     3017.38     2937.70    162.76 o 
  -4  13   0     1393.87     1395.96    310.39 o 
  -3  13   0     1898.16     1926.31    136.70 o 
  -2  13   0     1851.49     1773.56    131.80 o 
  -1  13   0     1820.02     2016.15    132.43 o 
   0  13   0     1998.27     1907.76    127.69 o 
   1  13   0    32849.84    31885.72    768.82 o 
   2  13   0    46849.96    45685.42    811.30 o 
   3  13   0       17.68       66.37     80.74 o 
   4  13   0      801.86      792.46     96.49 o 
   5  13   0      105.73       85.56     91.55 o 
   6  13   0       50.40      129.40    101.34 o 
   7  13   0     4625.07     4773.63    218.58 o 
   8  13   0      542.14      667.64    126.81 o 
   9  13   0     4118.26     3783.65    205.69 o 
  10  13   0       72.30       52.68    146.24 o 
  11  13   0     7316.23     7242.57    557.61 o 
  12  13   0    11933.33    13185.62    526.72 o 
 -10  14   0    13128.92    13426.84    520.03 o 
  -9  14   0     7402.12     6776.34    363.74 o 
  -8  14   0      160.50      157.89    149.77 o 
  -7  14   0     7079.40     6197.38    323.08 o 
  -6  14   0     7378.93     7501.78    470.61 o 
  -5  14   0    38832.59    38408.01    738.37 o 
  -4  14   0     3336.50     3360.86    175.09 o 
  -3  14   0    28937.52    28748.13    810.40 o 
  -2  14   0     6387.30     6406.73    232.40 o 
  -1  14   0     1530.24     1678.80    133.06 o 
   0  14   0     3711.50     3768.36    245.19 o 
   1  14   0     9765.92    10121.56    399.42 o 
   2  14   0    12114.04    11679.21    404.15 o 
   3  14   0    41389.70    41082.78    763.48 o 
   4  14   0     1351.36     1321.72    298.48 o 
   5  14   0    13339.49    14106.26    372.36 o 
   6  14   0    28284.58    28239.54    596.29 o 
   7  14   0      855.55      968.29    138.07 o 
   8  14   0     3016.32     3154.54    225.27 o 
   9  14   0     5556.83     5178.54    242.63 o 
  10  14   0    11074.53    11971.83    490.97 o 
  11  14   0      206.59      126.28    164.35 o 
  -9  15   0     4593.59     4689.48    415.24 o 
  -8  15   0      401.42      617.05    181.18 o 
  -7  15   0     1037.65      953.36    187.29 o 
  -6  15   0       35.74      164.88    272.87 o 
  -5  15   0     1037.95     1000.28    132.43 o 
  -4  15   0    21627.21    22051.73    792.19 o 
  -3  15   0     4280.31     4340.98    207.63 o 
  -2  15   0       38.68       90.24     91.60 o 
  -1  15   0     4505.21     4782.69    798.84 o 
   0  15   0     3903.04     4108.65    256.43 o 
   1  15   0    26658.62    26543.74   1044.03 o 
   2  15   0      236.84      430.38    154.23 o 
   3  15   0     1878.93     2375.96    363.83 o 
   4  15   0      793.08      739.48    161.53 o 
   5  15   0     4347.30     4699.69    322.88 o 
   6  15   0    20610.76    20749.35    495.18 o 
   7  15   0      919.76      939.82    141.67 o 
   8  15   0     4761.17     4943.27    243.50 o 
   9  15   0      167.39      180.41    129.75 o 
  10  15   0       36.88       81.82    159.60 o 
  -8  16   0     3495.65     3139.60    270.17 o 
  -7  16   0    19322.92    20621.55    656.70 o 
  -6  16   0     6377.31     6070.02    338.33 o 
  -5  16   0      305.14      228.03    113.98 o 
  -4  16   0     5678.04     5922.34    246.42 o 
  -3  16   0    13339.31    13423.68    377.35 o 
  -2  16   0       37.79       17.54    127.18 o 
  -1  16   0     2600.39     2531.21    261.01 o 
   0  16   0    28236.24    28424.90    751.98 o 
   1  16   0     2394.03     1916.75    324.28 o 
   2  16   0    23824.56    22623.08   1055.90 o 
   3  16   0     2065.17     2129.77    213.96 o 
   4  16   0     1600.38     1709.85    204.90 o 
   5  16   0    12999.66    12663.91   1047.99 o 
   6  16   0     2522.30     2262.05    229.94 o 
   7  16   0      828.19      758.58    146.50 o 
   8  16   0     2050.15     1946.37    180.57 o 
   9  16   0    13125.80    12705.81    397.74 o 
  -7  17   0      501.42      390.57    185.87 o 
  -6  17   0       10.43       -3.28    146.24 o 
  -5  17   0    16023.29    15941.17    539.72 o 
  -4  17   0     7600.69     7511.01    395.47 o 
  -3  17   0       12.48      -73.16    166.10 o 
  -2  17   0     4946.12     4346.20    282.61 o 
  -1  17   0     2231.79     1885.08    213.96 o 
   0  17   0     3881.01     3712.72    264.55 o 
   1  17   0     1766.58     1930.84    490.38 o 
   2  17   0     4851.16     4867.68    699.98 o 
   3  17   0      145.64      114.12    225.42 o 
   4  17   0     4564.93     4287.71    490.38 o 
   5  17   0    17790.56    17170.29    564.18 o 
   6  17   0     7255.78     6742.32    356.81 o 
   7  17   0     3888.03     3990.90    502.24 o 
   8  17   0      771.41      975.47    197.07 o 
  -6  18   0     2182.57     2621.07    256.54 o 
  -5  18   0     1552.72     1755.87    355.92 o 
  -4  18   0    16920.77    16994.96    559.55 o 
  -3  18   0     3793.67     3681.04    273.43 o 
  -2  18   0       57.43      -34.23    233.33 o 
  -1  18   0    34032.94    34085.85   1704.46 o 
   0  18   0     3971.30     3849.95    281.40 o 
   1  18   0     6616.78     6871.06    537.83 o 
   2  18   0      474.32      369.10    174.51 o 
   3  18   0     1793.73     2151.34    355.92 o 
   4  18   0     1370.43     1295.99    213.96 o 
   5  18   0    15307.86    15289.12    925.39 o 
   6  18   0      119.60      208.11    176.62 o 
   7  18   0     6700.05     6989.00    557.61 o 
  -4  19   0     3623.40     3983.84    290.40 o 
  -3  19   0        2.51     -155.82    155.82 o 
  -2  19   0     5752.22     5900.96    342.29 o 
  -1  19   0      954.17     1070.47    210.54 o 
   0  19   0     3426.57     3297.83    274.77 o 
   1  19   0     7559.21     8134.84   1004.49 o 
   2  19   0      893.12      893.76    199.25 o 
   3  19   0        7.12     -137.28    155.40 o 
   4  19   0     4319.34     4074.33    299.53 o 
   5  19   0     3134.96     3016.91    328.24 o 
   6  19   0     4643.71     4044.06    302.92 o 
  -2  20   0    16435.47    17300.34    913.53 o 
  -1  20   0     5106.96     4875.26    324.28 o 
   0  20   0      734.53      579.68    316.37 o 
   1  20   0     1410.42     1325.19    355.92 o 
   2  20   0     2681.96     2347.56    257.86 o 
   3  20   0      451.69      377.81    191.43 o 
  -1 -20   1       79.66      -31.64    276.83 o 
   0 -20   1     5755.02     4832.61    482.47 o 
  -5 -19   1       55.04       45.82    176.10 o 
  -4 -19   1      296.27      316.37    184.56 o 
  -3 -19   1     9836.89     9619.18    432.11 o 
  -2 -19   1      327.57       28.47    165.28 o 
  -1 -19   1     2850.83     2381.60    253.32 o 
   0 -19   1     9061.03     9555.63    597.16 o 
   1 -19   1    11606.20    12254.25    485.33 o 
   2 -19   1      689.98      469.40    185.70 o 
   3 -19   1       53.02      -46.44    169.09 o 
   4 -19   1     1691.05     1422.66    218.32 o 
  -6 -18   1      238.97      220.72    177.92 o 
  -5 -18   1      778.26      760.17    200.41 o 
  -4 -18   1    33477.24    33616.97   1696.55 o 
  -3 -18   1     1427.66     1226.93    202.70 o 
  -2 -18   1       45.08       52.37    181.91 o 
  -1 -18   1     5306.75     5579.23    333.33 o 
   0 -18   1     3172.37     3440.10    270.86 o 
   1 -18   1      590.88      930.67    201.11 o 
   2 -18   1     5835.52     6260.41    565.52 o 
   3 -18   1     9836.24     9780.92    421.09 o 
   4 -18   1        8.58     -139.78    201.69 o 
   5 -18   1     2894.19     3013.46    395.47 o 
  -8 -17   1     1105.77     1138.36    253.10 o 
  -7 -17   1      312.48      305.23    180.53 o 
  -6 -17   1      551.97      313.90    177.92 o 
  -5 -17   1     4314.72     4140.83    284.74 o 
  -4 -17   1      360.31      523.31    184.31 o 
  -3 -17   1      235.43      -22.88    213.55 o 
  -2 -17   1     8921.77     8498.50    636.70 o 
  -1 -17   1     2200.67     2484.71    328.24 o 
   0 -17   1    18998.21    18758.03    590.86 o 
   1 -17   1     1832.42     1777.69    216.19 o 
   2 -17   1      901.56      979.20    328.24 o 
   3 -17   1      153.87       28.33    150.28 o 
   4 -17   1      210.94      214.25    155.82 o 
   5 -17   1     7726.75     7577.84    358.11 o 
   6 -17   1     1521.49     1368.33    220.86 o 
   7 -17   1      520.71      218.22    170.51 o 
  -9 -16   1     1591.69     1553.02    176.74 o 
  -8 -16   1     1459.51     1447.70    175.31 o 
  -7 -16   1     2015.60     2131.09    186.53 o 
  -6 -16   1     9603.47     9408.54    968.89 o 
  -5 -16   1    29825.30    28597.80   1293.18 o 
  -4 -16   1     3006.22     3091.94    247.70 o 
  -3 -16   1      629.44      433.07    157.56 o 
  -2 -16   1     5030.49     4578.27    282.61 o 
  -1 -16   1    10364.27    10117.90    557.61 o 
   0 -16   1     1931.60     1805.89    209.01 o 
   1 -16   1    34957.19    36373.98    903.49 o 
   2 -16   1     7544.73     7770.23    354.67 o 
   3 -16   1        5.17       15.97    140.57 o 
   4 -16   1      186.62      -18.42    100.38 o 
   5 -16   1      139.55       60.70    109.40 o 
   6 -16   1    22599.37    22909.72    690.69 o 
   7 -16   1     7477.30     7934.39    385.78 o 
   8 -16   1      362.49      308.22    181.70 o 
 -10 -15   1     4086.14     4307.01    319.20 o 
  -9 -15   1       67.21       99.88    130.50 o 
  -8 -15   1     2620.28     2540.42    198.14 o 
  -7 -15   1      180.11      152.10    122.03 o 
  -6 -15   1    16361.70    16964.41    441.92 o 
  -5 -15   1     4411.26     4500.94    226.69 o 
  -4 -15   1      216.80      331.75    149.77 o 
  -3 -15   1    18287.38    18253.30    557.18 o 
  -2 -15   1      163.02       75.05    129.21 o 
  -1 -15   1     8663.62     8942.66    367.09 o 
   0 -15   1       40.82       -4.47    128.27 o 
   1 -15   1      326.24      297.47    375.69 o 
   2 -15   1      327.45      141.88    136.25 o 
   3 -15   1      544.88      760.75    138.30 o 
   4 -15   1    29948.45    29650.92    620.24 o 
   5 -15   1     9456.49     9789.57    309.78 o 
   6 -15   1      189.31       46.68    142.53 o 
   7 -15   1      199.23      115.71    150.69 o 
   8 -15   1      214.05       86.86    156.30 o 
   9 -15   1     1433.98     1242.75    213.96 o 
 -10 -14   1     9874.87    10438.24    478.51 o 
  -9 -14   1     2832.11     2793.13    306.00 o 
  -8 -14   1     2754.79     2640.45    297.98 o 
  -7 -14   1    19561.98    19942.83    487.39 o 
  -6 -14   1     5254.52     5797.40    298.25 o 
  -5 -14   1      421.61      267.23    142.08 o 
  -4 -14   1      101.02       49.50     94.09 o 
  -3 -14   1    15712.07    15601.33    608.71 o 
  -2 -14   1    13840.23    12829.22    433.55 o 
  -1 -14   1     4252.84     4520.50    569.47 o 
   0 -14   1    53548.79    51639.93   1141.41 o 
   1 -14   1     4810.95     4546.58    255.63 o 
   2 -14   1      496.56      523.50    104.71 o 
   3 -14   1      341.62      440.83    104.47 o 
   4 -14   1    33448.23    32696.88    655.56 o 
   5 -14   1    14402.62    15498.77    391.29 o 
   6 -14   1     9790.65     9660.42    394.26 o 
   7 -14   1      113.14      -42.94    134.90 o 
   8 -14   1      506.61      488.43    168.87 o 
   9 -14   1    21516.78    21034.28    661.04 o 
  10 -14   1      152.32      222.52    193.78 o 
 -11 -13   1       58.82      116.79    176.62 o 
 -10 -13   1     1773.97     1823.40    229.63 o 
  -9 -13   1    10035.53    10288.54    338.60 o 
  -8 -13   1     4884.07     5633.83    264.16 o 
  -7 -13   1    21231.68    21903.91    505.58 o 
  -6 -13   1     9570.29     9231.76    299.91 o 
  -5 -13   1      107.58      176.59    116.84 o 
  -4 -13   1     6449.99     6364.39    247.73 o 
  -3 -13   1     4973.79     5127.59    332.39 o 
  -2 -13   1      919.14     1018.22    141.19 o 
  -1 -13   1     9284.10     9613.39    361.47 o 
   0 -13   1    12269.39    11444.46    394.14 o 
   1 -13   1     2764.46     2796.90    155.17 o 
   2 -13   1      548.87      590.53    100.07 o 
   3 -13   1    17087.56    16588.39    394.44 o 
   4 -13   1    13895.41    13602.33    397.49 o 
   5 -13   1     2405.50     2368.28    152.03 o 
   6 -13   1       56.97       90.96    128.63 o 
   7 -13   1     4554.06     4553.77    276.46 o 
   8 -13   1      279.74      202.21    148.13 o 
   9 -13   1     6426.95     5869.99    419.20 o 
  10 -13   1     6723.99     7370.52    605.06 o 
 -12 -12   1     1815.84     1698.41    245.19 o 
 -11 -12   1     6795.84     6707.12    573.43 o 
 -10 -12   1     3468.50     3463.27    274.77 o 
  -9 -12   1    12848.27    12760.62    368.38 o 
  -8 -12   1    12204.01    11475.54    338.58 o 
  -7 -12   1     2039.67     2042.81    168.30 o 
  -6 -12   1     6684.27     6339.79    241.05 o 
  -5 -12   1     6494.76     6922.62    250.04 o 
  -4 -12   1    31891.61    32545.57   1385.46 o 
  -3 -12   1     2326.50     2292.37    145.37 o 
  -2 -12   1     1462.02     1468.05    123.25 o 
  -1 -12   1    45437.71    45439.79    866.73 o 
   0 -12   1     4812.14     4901.02    155.84 o 
   1 -12   1    13900.03    14397.17    380.82 o 
   2 -12   1       85.63      122.03     77.89 o 
   3 -12   1    81345.12    81201.05   1337.23 o 
   4 -12   1     2320.99     2552.10    145.45 o 
   5 -12   1    10919.94    11288.35    303.15 o 
   6 -12   1      171.20       96.16     84.89 o 
   7 -12   1     1967.32     1734.47    184.31 o 
   8 -12   1     9269.64     8929.65    373.77 o 
   9 -12   1      605.06     1173.66    182.28 o 
  10 -12   1     2212.39     2023.71    224.23 o 
  11 -12   1    12848.38    12860.35    500.95 o 
 -12 -11   1      366.63      378.24    172.30 o 
 -11 -11   1     2161.42     2187.13    300.55 o 
 -10 -11   1    20191.65    20162.00    629.31 o 
  -9 -11   1    14867.25    14313.74    382.30 o 
  -8 -11   1     2509.80     2807.19    171.60 o 
  -7 -11   1     8452.63     8325.75    273.24 o 
  -6 -11   1    10716.21    10978.81    311.22 o 
  -5 -11   1     6025.60     6343.71    274.14 o 
  -4 -11   1     1587.64     1517.03    124.19 o 
  -3 -11   1      146.07      234.01     83.12 o 
  -2 -11   1    14214.00    14176.60    337.44 o 
  -1 -11   1    24264.80    24605.45    602.48 o 
   0 -11   1     2682.45     2404.29    144.99 o 
   1 -11   1    12038.16    12058.81    248.37 o 
   2 -11   1      544.55      779.27     95.28 o 
   3 -11   1     7232.02     6962.95    221.87 o 
   4 -11   1    17707.08    18013.15    394.56 o 
   5 -11   1     4842.23     5106.88    194.03 o 
   6 -11   1     6205.17     6096.04    210.76 o 
   7 -11   1     4395.58     4582.42    256.54 o 
   8 -11   1     7756.60     7357.00    332.08 o 
   9 -11   1    13875.94    14380.96    491.75 o 
  10 -11   1      221.98      156.14    146.10 o 
  11 -11   1      188.79      213.14    157.61 o 
  12 -11   1     1881.73     2030.62    239.29 o 
 -13 -10   1       10.17      213.55    229.37 o 
 -12 -10   1      103.30      160.10    161.04 o 
 -11 -10   1      773.72      628.23    175.57 o 
 -10 -10   1    59306.49    58649.68   2095.98 o 
  -9 -10   1     1380.31     1533.76    139.53 o 
  -8 -10   1     1004.43     1079.36    126.17 o 
  -7 -10   1    11441.87    11606.38    317.48 o 
  -6 -10   1      473.27      627.28    101.74 o 
  -5 -10   1    24102.15    24856.87    717.22 o 
  -4 -10   1     1011.39     1296.99    113.98 o 
  -3 -10   1    25694.93    25389.60    503.97 o 
  -2 -10   1    16276.37    15948.61    358.73 o 
  -1 -10   1    16903.84    17202.78    311.96 o 
   0 -10   1    24755.37    24632.64    429.54 o 
   1 -10   1    16487.58    16128.57    293.67 o 
   2 -10   1   153247.62   154885.00   2705.63 o 
   3 -10   1      217.94      298.73     63.93 o 
   4 -10   1      404.18      592.74     85.80 o 
   5 -10   1       11.51       84.67     71.76 o 
   6 -10   1    15212.23    15535.28    347.84 o 
   7 -10   1       21.57      -79.95    102.45 o 
   8 -10   1    15440.97    15781.23    493.15 o 
   9 -10   1      973.20     1139.51    288.69 o 
  10 -10   1    20526.05    20202.37    611.18 o 
  11 -10   1     1555.13     1445.58    203.04 o 
  12 -10   1    10783.62    10958.02    456.07 o 
 -13  -9   1       32.47       43.23    161.04 o 
 -12  -9   1       84.53      -70.29    147.50 o 
 -11  -9   1     1195.29     1429.86    276.83 o 
 -10  -9   1    12636.54    12483.15    453.73 o 
  -9  -9   1      881.86      928.53    118.19 o 
  -8  -9   1     5463.25     5028.33    383.56 o 
  -7  -9   1    39863.44    38357.05    702.04 o 
  -6  -9   1    37595.07    35757.25    655.64 o 
  -5  -9   1      866.59      986.42    103.74 o 
  -4  -9   1     1045.83     1076.24    101.99 o 
  -3  -9   1     3712.83     3618.20    245.22 o 
  -2  -9   1     8985.13     9037.31    194.19 o 
  -1  -9   1     1974.67     2108.42     92.97 o 
   0  -9   1     7083.77     7446.31    172.67 o 
   1  -9   1     5556.24     5597.33    146.29 o 
   2  -9   1      234.28      327.42     49.57 o 
   3  -9   1    43138.16    44016.49    633.41 o 
   4  -9   1    43014.12    42688.64    617.10 o 
   5  -9   1     3493.45     3555.90    113.93 o 
   6  -9   1     1508.82     1654.83    106.83 o 
   7  -9   1      493.30      361.87    138.41 o 
   8  -9   1     5342.60     5180.93    266.05 o 
   9  -9   1     1375.79     1149.12    162.41 o 
  10  -9   1      945.27     1070.59    165.08 o 
  11  -9   1     6059.37     5891.09    322.70 o 
  12  -9   1     3708.51     3772.76    278.98 o 
  13  -9   1     1668.66     1717.39    268.92 o 
 -13  -8   1      255.58      136.40    159.32 o 
 -12  -8   1      425.54      666.36    276.83 o 
 -11  -8   1    59803.47    54258.06   1692.60 o 
 -10  -8   1     2791.92     2511.73    213.96 o 
  -9  -8   1        9.93       95.47     79.61 o 
  -8  -8   1     5838.05     5668.62    204.38 o 
  -7  -8   1    12275.73    12525.87    312.32 o 
  -6  -8   1     1441.22     1508.48    113.08 o 
  -5  -8   1    25347.70    24748.45    609.64 o 
  -4  -8   1    38741.37    38735.29    676.92 o 
  -3  -8   1     1087.99     1286.40     95.42 o 
  -2  -8   1    22537.52    21484.57    350.99 o 
  -1  -8   1    31444.09    29925.29    457.42 o 
   0  -8   1    82610.68    79789.73   1081.08 o 
   1  -8   1   148024.41   149226.80   2598.46 o 
   2  -8   1     3382.44     3338.49     93.24 o 
   3  -8   1     1156.54     1219.06     81.77 o 
   4  -8   1    23503.58    24281.96    342.33 o 
   5  -8   1    16713.65    16674.54    258.52 o 
   6  -8   1     1609.56     1692.54     83.04 o 
   7  -8   1    47958.72    48027.49    819.96 o 
   8  -8   1     3826.60     4396.12    235.65 o 
   9  -8   1    31244.00    31310.96    787.05 o 
  10  -8   1     1124.05     1028.11    160.90 o 
  11  -8   1     1391.32     1897.26    419.19 o 
  12  -8   1     6016.61     6057.73    331.81 o 
  13  -8   1    25174.44    26096.26    770.84 o 
 -13  -7   1      508.37      420.98    173.10 o 
 -12  -7   1     5791.36     5727.31    321.25 o 
 -11  -7   1      559.04      497.12    150.69 o 
 -10  -7   1     2633.28     2784.64    208.33 o 
  -9  -7   1     8240.53     7676.06    314.18 o 
  -8  -7   1    10450.30    10659.30    278.72 o 
  -7  -7   1    62047.54    62469.17   1025.62 o 
  -6  -7   1     2322.40     2193.93    122.18 o 
  -5  -7   1      503.93      551.58     76.76 o 
  -4  -7   1       11.77       66.39     54.42 o 
  -3  -7   1      348.96      316.00     60.05 o 
  -2  -7   1    30527.19    30169.82    484.04 o 
  -1  -7   1    15136.28    15056.65    258.83 o 
   0  -7   1    11223.59    11040.91    205.35 o 
   1  -7   1      925.69     1028.92     57.50 o 
   2  -7   1    32820.89    33335.67    676.98 o 
   3  -7   1    69744.66    68168.27    823.04 o 
   4  -7   1      366.87      456.27     51.66 o 
   5  -7   1      122.85      263.88     56.66 o 
   6  -7   1    11467.28    11546.85    198.60 o 
   7  -7   1      309.44      411.94     61.75 o 
   8  -7   1    10119.57    10174.34    538.08 o 
   9  -7   1    13442.06    13282.73    375.88 o 
  10  -7   1     4708.77     4670.58    260.35 o 
  11  -7   1     8135.77     8519.18    366.42 o 
  12  -7   1      909.78      993.24    209.60 o 
  13  -7   1     2182.54     2185.84    235.24 o 
 -14  -6   1      497.65      487.91    177.92 o 
 -13  -6   1     6148.91     5778.91    589.25 o 
 -12  -6   1    21457.98    20601.94    611.47 o 
 -11  -6   1     3614.63     3440.91    312.42 o 
 -10  -6   1     2404.58     2439.86    197.07 o 
  -9  -6   1     8770.95     8724.41    326.85 o 
  -8  -6   1    18437.93    18607.11    405.57 o 
  -7  -6   1     8751.67     8717.03    232.62 o 
  -6  -6   1    90483.34    87578.73   1360.99 o 
  -5  -6   1    21164.83    20823.16    553.68 o 
  -4  -6   1      518.82      709.34     70.37 o 
  -3  -6   1      260.19      303.57     68.27 o 
  -2  -6   1     4121.36     4322.62    151.83 o 
  -1  -6   1   150762.50   148328.88   2249.29 o 
   0  -6   1    38221.33    37020.84    640.45 o 
   1  -6   1     2736.51     2804.71     86.13 o 
   2  -6   1    46092.79    47262.70    579.38 o 
   3  -6   1   131664.34   133196.17   1539.07 o 
   4  -6   1     1642.07     1663.67     65.13 o 
   5  -6   1     2041.68     2016.51     68.87 o 
   6  -6   1    62644.49    62461.89    768.34 o 
   7  -6   1    23409.68    23627.51    394.28 o 
   8  -6   1     1454.54     1809.72     97.84 o 
   9  -6   1     3898.46     3801.73    143.04 o 
  10  -6   1     5589.69     5791.17    188.28 o 
  11  -6   1     9253.80     9172.05    403.38 o 
  12  -6   1    41696.90    41555.66   1352.50 o 
  13  -6   1     2668.53     2415.68    237.50 o 
  14  -6   1       70.32      266.41    264.96 o 
 -14  -5   1      381.81      416.60    168.87 o 
 -13  -5   1    12717.76    12555.37    466.37 o 
 -12  -5   1     2660.43     2847.02    383.60 o 
 -11  -5   1      667.64      901.95    162.14 o 
 -10  -5   1    15892.84    15488.96    466.37 o 
  -9  -5   1      160.08      130.17     97.75 o 
  -8  -5   1    21305.10    20920.92    414.78 o 
  -7  -5   1     1394.91     1476.45     97.08 o 
  -6  -5   1     1767.64     1971.28     82.46 o 
  -5  -5   1       51.30      156.48     34.13 o 
  -4  -5   1     1343.47     1358.84     53.07 o 
  -3  -5   1    81714.08    79167.91   1477.56 o 
  -2  -5   1    50579.29    48156.33   1337.68 o 
  -1  -5   1     3060.62     3391.78     88.49 o 
   0  -5   1     8395.33     8453.50    156.18 o 
   1  -5   1     2531.75     2607.12     69.38 o 
   2  -5   1     7581.04     7341.10    123.52 o 
   3  -5   1     5711.09     5794.93    107.72 o 
   4  -5   1     6826.47     6564.02    120.50 o 
   5  -5   1    30276.36    31157.04    404.29 o 
   6  -5   1    11258.85    11356.18    185.48 o 
   7  -5   1    16208.44    16063.64    291.29 o 
   8  -5   1    27728.72    28011.89    763.74 o 
   9  -5   1      539.61      513.88     75.03 o 
  10  -5   1     3783.55     3854.93    152.85 o 
  11  -5   1     1246.66     1344.71    109.01 o 
  12  -5   1       22.57      120.00     79.96 o 
  13  -5   1      976.81      996.53    186.24 o 
  14  -5   1       29.22      163.18    261.01 o 
 -14  -4   1    12428.14    12332.92    616.93 o 
 -13  -4   1     4017.87     4157.69    275.78 o 
 -12  -4   1      200.18       24.78    130.50 o 
 -11  -4   1     1812.70     1494.65    170.51 o 
 -10  -4   1    19665.31    20076.54    544.76 o 
  -9  -4   1    20521.85    20348.43    581.34 o 
  -8  -4   1     6747.20     6754.76    166.30 o 
  -7  -4   1    89699.88    87494.16   1178.95 o 
  -6  -4   1    14011.92    14030.97    244.49 o 
  -5  -4   1       37.66       86.85     44.52 o 
  -4  -4   1    13747.54    13520.32    222.80 o 
  -3  -4   1    83727.39    81908.21   1233.73 o 
  -2  -4   1    69488.98    67610.83   1031.07 o 
  -1  -4   1    42956.09    42876.60   1032.81 o 
   0  -4   1      208.04      303.97     33.00 o 
   1  -4   1    35732.83    36078.68    440.72 o 
   2  -4   1   207871.03   215095.02   2434.64 o 
   3  -4   1     5006.26     5511.80    137.52 o 
   4  -4   1     5591.56     5271.78    113.52 o 
   5  -4   1    28095.92    28573.46    434.72 o 
   6  -4   1    90811.52    90403.99   1190.25 o 
   7  -4   1    28377.61    28385.85    445.28 o 
   8  -4   1      299.72      306.68     62.79 o 
   9  -4   1    13394.81    13758.79    282.40 o 
  10  -4   1    12383.41    12723.12    280.65 o 
  11  -4   1    26592.04    26866.22    482.02 o 
  12  -4   1     4688.70     4591.18    289.84 o 
  13  -4   1     1944.02     1815.07    202.30 o 
  14  -4   1     4932.55     4801.20    309.47 o 
 -14  -3   1    10996.22    11351.46    449.57 o 
 -13  -3   1     3918.51     3777.45    253.32 o 
 -12  -3   1     1266.20     1473.29    177.92 o 
 -11  -3   1     5693.10     5274.22    262.15 o 
 -10  -3   1     2876.83     2895.07    192.89 o 
  -9  -3   1      931.32      901.16     89.73 o 
  -8  -3   1    14063.72    14320.16    309.38 o 
  -7  -3   1    30699.25    29938.83    516.27 o 
  -6  -3   1     1439.40     1596.50     86.76 o 
  -5  -3   1      140.02      198.07     34.94 o 
  -4  -3   1    40883.46    40794.27    643.26 o 
  -3  -3   1    55626.72    54812.04    732.15 o 
  -2  -3   1     5006.38     5046.20    201.35 o 
  -1  -3   1      110.84       24.50     36.86 o 
   0  -3   1    52236.02    51066.95    804.84 o 
   1  -3   1       52.11       22.45     23.91 o 
   2  -3   1    59559.93    60020.24    783.79 o 
   3  -3   1    63158.47    64396.99    754.10 o 
   4  -3   1    15709.86    16122.07    220.35 o 
   5  -3   1     8972.22     8751.66    182.31 o 
   6  -3   1      746.15      799.25     44.28 o 
   7  -3   1    19517.02    19665.35    332.81 o 
   8  -3   1       75.89      131.23     56.05 o 
   9  -3   1     1820.86     1813.52    102.83 o 
  10  -3   1    10131.36    10450.17    245.24 o 
  11  -3   1     6725.65     7224.25    231.75 o 
  12  -3   1     5611.76     5740.30    232.58 o 
  13  -3   1     3235.01     3063.90    188.99 o 
  14  -3   1     4738.02     5024.02    242.63 o 
 -14  -2   1     1207.63     1526.55    203.62 o 
 -13  -2   1     2686.62     2704.15    288.69 o 
 -12  -2   1     1032.00     1214.64    161.90 o 
 -11  -2   1    22216.37    21928.79    581.32 o 
 -10  -2   1    11270.09    10964.70    290.71 o 
  -9  -2   1      103.51      202.88     70.83 o 
  -8  -2   1    58973.73    58086.42    962.74 o 
  -7  -2   1    11661.06    11294.97    212.09 o 
  -6  -2   1    19717.30    20359.68    321.19 o 
  -5  -2   1     3236.67     3210.32    101.60 o 
  -4  -2   1   266940.50   266217.31   3373.18 o 
  -3  -2   1     7348.60     7142.95    129.21 o 
  -2  -2   1   132752.06   135758.77   2105.42 o 
  -1  -2   1     6779.32     6955.50    138.17 o 
   0  -2   1    30951.09    29326.15   1017.66 o 
   1  -2   1    68412.62    71662.76    921.69 o 
   2  -2   1    46933.16    48572.72    567.33 o 
   3  -2   1    16547.54    16645.11    215.68 o 
   4  -2   1    93054.69    96196.88   1208.90 o 
   5  -2   1    77531.24    79588.47    928.51 o 
   6  -2   1    98529.68    97110.52   1290.88 o 
   7  -2   1    16509.19    16995.51    364.66 o 
   8  -2   1    38012.74    37660.43    570.83 o 
   9  -2   1    28608.45    28522.57    469.03 o 
  10  -2   1     3764.10     3679.99    144.99 o 
  11  -2   1      270.03      203.05     89.38 o 
  12  -2   1      931.86      982.37    121.24 o 
  13  -2   1     3304.55     3274.00    190.44 o 
  14  -2   1     4940.27     4617.88    247.67 o 
 -14  -1   1     1604.78     1642.69    304.51 o 
 -13  -1   1     5832.03     5616.71    296.26 o 
 -12  -1   1     2162.31     2357.67    257.05 o 
 -11  -1   1     2130.94     2161.11    207.37 o 
 -10  -1   1       16.30      166.55     80.59 o 
  -9  -1   1    17033.08    17255.38    374.07 o 
  -8  -1   1    36037.57    36375.67    644.56 o 
  -7  -1   1     4079.81     3984.72    117.59 o 
  -6  -1   1     5686.52     5535.49    124.67 o 
  -5  -1   1      303.42      383.21     43.38 o 
  -4  -1   1    14302.33    14586.56    224.72 o 
  -3  -1   1    35403.66    35236.11    613.05 o 
  -2  -1   1    22320.66    22136.23    351.38 o 
  -1  -1   1    30384.84    30649.11    514.43 o 
   0  -1   1    11947.22    11672.99    478.83 o 
   1  -1   1    40520.84    41999.66    485.23 o 
   2  -1   1    78551.83    80189.45   1034.35 o 
   3  -1   1      904.39      878.50     38.06 o 
   4  -1   1     5827.87     5805.86    137.11 o 
   5  -1   1    25732.89    26497.97    388.73 o 
   6  -1   1     2039.69     2177.93    131.29 o 
   7  -1   1     1616.20     1800.99    120.54 o 
   8  -1   1     7210.88     7352.64    231.49 o 
   9  -1   1    11009.31    11088.50    241.08 o 
  10  -1   1    10603.39    10995.64    250.12 o 
  11  -1   1     4363.88     4465.58    162.76 o 
  12  -1   1     7686.51     7725.23    263.25 o 
  13  -1   1     1006.75     1020.00    134.83 o 
  14  -1   1     1267.97     1266.76    152.59 o 
  15  -1   1     9333.13    10626.22    451.36 o 
 -14   0   1     3899.61     3897.89    270.86 o 
 -13   0   1      239.03      342.76    340.10 o 
 -12   0   1    12593.09    12649.18    349.61 o 
 -11   0   1      452.73      397.00     97.12 o 
 -10   0   1     9812.71     9873.58    470.43 o 
  -9   0   1     6973.95     7446.17    224.36 o 
  -8   0   1    20327.81    20830.06    489.17 o 
  -7   0   1    57837.19    61310.50   1038.09 o 
  -6   0   1     9545.71     9568.29    175.16 o 
  -5   0   1   187373.00   184809.31   2667.95 o 
  -4   0   1     1702.55     1654.82     54.23 o 
  -3   0   1     2753.07     3352.34     82.20 o 
  -2   0   1      505.51      533.61     27.25 o 
  -1   0   1    64394.19    64687.61    834.04 o 
   1   0   1    35683.70    36478.49    656.99 o 
   2   0   1     1780.29     1799.06     53.66 o 
   3   0   1   153034.89   156834.41   1995.79 o 
   4   0   1    17733.89    18445.71    273.68 o 
   5   0   1    59886.45    60470.50    812.74 o 
   6   0   1    47395.55    47080.73    656.85 o 
   7   0   1    99617.80   101216.95   1352.53 o 
   8   0   1    28809.17    28877.42    524.00 o 
   9   0   1     6886.40     6406.16    176.31 o 
  10   0   1    19610.88    19856.15    422.61 o 
  11   0   1      147.56      150.41     78.11 o 
  12   0   1     7395.22     7698.89    273.31 o 
  13   0   1     2550.60     2721.26    174.89 o 
  14   0   1      702.51      744.92    137.07 o 
  15   0   1    18826.41    20137.17    854.21 o 
 -14   1   1    12369.69    13070.75    466.37 o 
 -13   1   1    11448.84    12177.85    361.37 o 
 -12   1   1      191.43      213.78    103.02 o 
 -11   1   1      947.80      817.18    109.27 o 
 -10   1   1     2342.74     2375.13    139.42 o 
  -9   1   1     7377.73     7297.41    222.10 o 
  -8   1   1     1452.15     1666.58    106.61 o 
  -7   1   1     1045.32     1275.32     62.79 o 
  -6   1   1     7435.18     7562.01    146.03 o 
  -5   1   1       20.25      131.53     50.23 o 
  -4   1   1    59160.43    58877.05    633.00 o 
  -3   1   1    70724.95    71295.70    904.13 o 
  -2   1   1     5199.27     5084.42     96.37 o 
  -1   1   1     3996.02     4314.69     66.00 o 
   1   1   1    27922.43    28303.59    429.79 o 
   2   1   1     7508.23     7349.39    112.27 o 
   3   1   1     7293.74     7936.25    214.62 o 
   4   1   1    73587.37    73090.27    848.39 o 
   5   1   1    37536.49    36925.70    451.03 o 
   6   1   1    13606.31    13584.59    195.74 o 
   7   1   1    22690.31    22659.16    362.76 o 
   8   1   1     3051.96     3306.43    118.69 o 
   9   1   1     1839.41     1721.09     96.59 o 
  10   1   1      560.08      744.16     96.37 o 
  11   1   1     2763.06     2781.56    172.78 o 
  12   1   1       70.37      -45.82     89.10 o 
  13   1   1     2422.38     2724.46    175.81 o 
  14   1   1    11645.08    11854.86    897.71 o 
  15   1   1    11658.55    11634.65    452.60 o 
 -14   2   1     7178.33     7078.59    285.00 o 
 -13   2   1     1161.80     1092.41    138.31 o 
 -12   2   1     3637.43     3850.09    244.63 o 
 -11   2   1    16881.28    17548.28    413.04 o 
 -10   2   1       80.17      156.34     79.92 o 
  -9   2   1    18010.32    17475.15    379.73 o 
  -8   2   1    31971.17    30997.29    566.41 o 
  -7   2   1    59218.60    60137.32    975.07 o 
  -6   2   1   145657.56   148337.73   1558.58 o 
  -5   2   1    14973.67    14749.61    192.12 o 
  -4   2   1     7206.02     6957.25    102.96 o 
  -3   2   1    28516.32    29171.61    388.86 o 
  -2   2   1    14374.76    15180.99    192.56 o 
  -1   2   1     1339.89     1487.03     42.33 o 
   0   2   1    75995.15    78487.50   1195.72 o 
   1   2   1    10186.96     9892.97    163.55 o 
   2   2   1    82394.13    83672.66   1572.00 o 
   3   2   1     3089.72     3206.86     64.26 o 
   4   2   1    41949.07    41695.09    452.15 o 
   5   2   1    19491.30    19435.39    258.04 o 
   6   2   1   179131.67   176579.12   2016.75 o 
   7   2   1     3926.98     3976.54     91.59 o 
   8   2   1    13533.65    13987.92    264.85 o 
   9   2   1    39971.38    39803.92    787.71 o 
  10   2   1     1145.92     1427.68    112.58 o 
  11   2   1    10901.42    11571.75    311.62 o 
  12   2   1     1008.30     1292.99    130.53 o 
  13   2   1    12303.03    12401.38    430.21 o 
  14   2   1     2305.13     2187.95    211.64 o 
  15   2   1      513.18      561.31    172.30 o 
 -14   3   1    13891.57    13747.96    403.49 o 
 -13   3   1       72.41       82.27    150.26 o 
 -12   3   1       68.52       87.22     93.47 o 
 -11   3   1      353.99      432.46     98.79 o 
 -10   3   1      119.58       97.73     93.88 o 
  -9   3   1    17673.63    17228.52    376.83 o 
  -8   3   1    11997.79    12458.93    291.37 o 
  -7   3   1     3061.79     3014.09    111.84 o 
  -6   3   1      112.11      156.95     27.08 o 
  -5   3   1    23048.04    22486.86    273.49 o 
  -4   3   1    70252.38    69875.88    747.09 o 
  -3   3   1     1975.10     2014.21     52.46 o 
  -2   3   1     5020.79     5227.32     82.94 o 
  -1   3   1    30201.33    30054.86    667.25 o 
   0   3   1     2182.84     2335.04     65.00 o 
   1   3   1    41244.98    40142.36    472.22 o 
   2   3   1    56609.65    56715.89    663.29 o 
   3   3   1    24075.13    24154.32    269.90 o 
   4   3   1    69130.06    67947.48    720.47 o 
   5   3   1     3094.22     3017.07     81.41 o 
   6   3   1     8818.14     8772.28    146.78 o 
   7   3   1       46.57      156.72     69.21 o 
   8   3   1       11.04      103.72     60.12 o 
   9   3   1    22015.51    22137.72    456.86 o 
  10   3   1     2207.77     2025.25    124.76 o 
  11   3   1       11.23       73.16     80.59 o 
  12   3   1     8118.30     7927.33    533.88 o 
  13   3   1     5021.20     5148.37    281.40 o 
  14   3   1    13459.91    13854.50    483.17 o 
  15   3   1        2.69      -56.00    139.48 o 
 -14   4   1     3518.44     3453.69    275.47 o 
 -13   4   1    17475.46    17356.52    445.86 o 
 -12   4   1     7678.05     7656.94    520.29 o 
 -11   4   1       90.51       65.52    110.52 o 
 -10   4   1      326.05      524.65     94.40 o 
  -9   4   1      504.66      725.22    120.60 o 
  -8   4   1    58669.82    58356.30    972.87 o 
  -7   4   1    62988.18    63859.54    897.30 o 
  -6   4   1     3012.60     2944.26     73.84 o 
  -5   4   1    18860.72    17930.19    229.42 o 
  -4   4   1   122852.78   123838.18   1425.39 o 
  -3   4   1    20089.79    21430.50    307.38 o 
  -2   4   1      245.49      320.79     24.26 o 
  -1   4   1   241782.72   247041.77   3647.03 o 
   0   4   1    40692.26    39314.50    710.94 o 
   1   4   1    72413.59    74851.68   1221.43 o 
   2   4   1    17530.80    17689.27    231.35 o 
   3   4   1    39231.15    39602.18    477.32 o 
   4   4   1    28115.96    28438.59    531.28 o 
   5   4   1   205868.62   202122.50   3086.95 o 
   6   4   1    15194.70    15365.46    225.61 o 
   7   4   1      768.56      941.73    141.71 o 
   8   4   1    28203.88    27836.77    428.85 o 
   9   4   1     3918.80     3745.10    159.45 o 
  10   4   1     1514.52     1632.63    129.41 o 
  11   4   1    13661.09    13844.03    427.16 o 
  12   4   1    20683.44    20355.09    572.75 o 
  13   4   1      659.95      607.92    156.60 o 
  14   4   1     1599.86     1576.60    201.11 o 
  15   4   1     2637.26     2369.88    371.74 o 
 -14   5   1     1163.52     1664.06    222.34 o 
 -13   5   1      328.62      268.51    161.04 o 
 -12   5   1      377.42      613.19    324.28 o 
 -11   5   1      575.51      612.07    107.96 o 
 -10   5   1    20917.13    20279.82    443.72 o 
  -9   5   1    22403.68    22032.13    455.60 o 
  -8   5   1      723.76      847.53     79.04 o 
  -7   5   1     1133.64     1178.23     78.69 o 
  -6   5   1       24.42       82.68     29.53 o 
  -5   5   1     8589.07     8607.85    146.62 o 
  -4   5   1    10397.59    10259.62    160.18 o 
  -3   5   1     2666.97     2693.21     65.26 o 
  -2   5   1    33677.72    33810.86    413.25 o 
  -1   5   1    12468.77    12559.38    191.76 o 
   0   5   1    23260.26    22213.57    486.33 o 
   1   5   1    54992.58    52257.72    674.45 o 
   2   5   1      654.82      669.30     44.78 o 
   3   5   1    15448.02    15258.76    268.29 o 
   4   5   1     6958.40     6990.83    122.17 o 
   5   5   1     2415.10     2411.87    120.17 o 
   6   5   1     4939.85     4959.53    125.65 o 
   7   5   1      345.32      433.93     50.10 o 
   8   5   1    41719.68    40980.57    597.88 o 
   9   5   1    10875.14    10492.03    268.45 o 
  10   5   1       89.69      241.23     95.08 o 
  11   5   1    14056.77    13944.91    432.76 o 
  12   5   1      704.02      512.52    328.24 o 
  13   5   1     3711.24     3749.03    254.06 o 
  14   5   1      308.74      399.35    157.56 o 
 -13   6   1     3140.91     3245.29    585.29 o 
 -12   6   1       48.67      233.91    146.10 o 
 -11   6   1     2878.46     2762.72    218.51 o 
 -10   6   1    16954.97    16813.77    544.71 o 
  -9   6   1    19338.04    19502.41    415.01 o 
  -8   6   1    21812.82    21436.44    506.57 o 
  -7   6   1      455.11      426.58     60.90 o 
  -6   6   1    31409.59    31628.74    468.11 o 
  -5   6   1   102302.99   101403.09   1192.71 o 
  -4   6   1     2812.25     3141.37     78.92 o 
  -3   6   1     3683.13     3762.21    142.10 o 
  -2   6   1    45602.27    46578.99    562.07 o 
  -1   6   1   144318.17   142759.06   2666.93 o 
   0   6   1    11035.16    10785.37    226.04 o 
   1   6   1     7912.35     8139.39    151.29 o 
   2   6   1    39054.93    38805.59    480.96 o 
   3   6   1    40279.70    39777.63    495.33 o 
   4   6   1   151620.19   150428.67   1730.43 o 
   5   6   1    16175.11    16009.76    235.25 o 
   6   6   1     3029.15     3007.16    117.22 o 
   7   6   1    16405.88    16094.62    279.43 o 
   8   6   1    13005.54    12941.22    245.50 o 
   9   6   1     4210.06     4355.77    216.19 o 
  10   6   1    43281.24    44455.76   3076.73 o 
  11   6   1    13885.94    13761.84    440.13 o 
  12   6   1     1881.63     1888.84    192.40 o 
  13   6   1     1037.43     1361.45    189.17 o 
  14   6   1      225.62      115.33    367.78 o 
 -13   7   1      191.04      304.51    160.90 o 
 -12   7   1        1.15        6.51    189.82 o 
 -11   7   1     4844.36     4772.79    277.44 o 
 -10   7   1    11647.04    11782.40    494.33 o 
  -9   7   1     2231.13     2252.60    431.06 o 
  -8   7   1      111.33      150.93     62.60 o 
  -7   7   1    10941.00    10861.40    231.40 o 
  -6   7   1     1360.96     1404.53     62.78 o 
  -5   7   1    22437.94    21801.17    307.27 o 
  -4   7   1    27039.06    26672.75    354.65 o 
  -3   7   1    19852.80    19767.88    272.38 o 
  -2   7   1    17412.08    17728.49    320.69 o 
  -1   7   1       77.01       76.52     24.67 o 
   0   7   1    30135.50    30431.13    462.35 o 
   1   7   1      114.56      172.91     35.54 o 
   2   7   1     4882.24     4651.97    125.63 o 
   3   7   1    31871.90    31006.32    403.83 o 
   4   7   1    45477.62    45526.78    569.61 o 
   5   7   1    17558.05    17027.04    252.43 o 
   6   7   1    11172.85    10903.64    187.19 o 
   7   7   1    19094.42    19497.40    534.83 o 
   8   7   1    11453.42    11603.46    277.37 o 
   9   7   1     6974.74     7586.35    294.99 o 
  10   7   1     1055.17     1197.93    150.69 o 
  11   7   1    10468.45    11020.11    478.51 o 
  12   7   1      292.86      448.70    142.53 o 
  13   7   1     3073.31     2991.07    245.32 o 
  14   7   1     9834.13    10487.25    553.65 o 
 -13   8   1     1267.38     1491.64    220.31 o 
 -12   8   1     1291.38     1257.64    193.08 o 
 -11   8   1    48096.98    47138.13   1123.85 o 
 -10   8   1     3260.21     3229.65    229.46 o 
  -9   8   1    12243.11    12468.67    419.98 o 
  -8   8   1     1472.99     1486.71    193.78 o 
  -7   8   1        8.99       36.76     87.43 o 
  -6   8   1    32559.73    32864.36    444.72 o 
  -5   8   1     6045.06     5884.02    151.81 o 
  -4   8   1     5568.28     5420.92    113.74 o 
  -3   8   1    30646.06    30232.42    395.77 o 
  -2   8   1    93108.81    91470.68   1383.39 o 
  -1   8   1   152524.38   153814.77   2207.88 o 
   0   8   1    16970.01    16231.07    268.51 o 
   1   8   1    16121.97    14806.35    416.71 o 
   2   8   1    61896.41    61141.56    748.09 o 
   3   8   1     6099.17     5971.14    124.66 o 
   4   8   1      394.28      467.67     45.98 o 
   5   8   1      299.93      409.37     56.76 o 
   6   8   1    14751.59    14579.96    319.07 o 
   7   8   1    26017.55    26195.13    510.94 o 
   8   8   1     3865.22     4001.02    161.93 o 
   9   8   1    50272.09    49939.56   1479.05 o 
  10   8   1     1717.66     1732.02    168.87 o 
  11   8   1     6252.71     6710.02    315.06 o 
  12   8   1       34.94       -3.78    127.18 o 
  13   8   1     7581.07     7515.83    360.31 o 
  14   8   1     5837.22     6140.72    354.67 o 
 -12   9   1       20.58      -52.78    193.78 o 
 -11   9   1      576.12      553.63    167.24 o 
 -10   9   1     7903.16     7361.76    577.38 o 
  -9   9   1     4541.56     4787.50    267.93 o 
  -8   9   1     6279.56     5855.12    498.29 o 
  -7   9   1     4261.83     4395.59    231.72 o 
  -6   9   1    16611.29    16960.43    355.63 o 
  -5   9   1    33614.89    33326.05    596.08 o 
  -4   9   1     1710.46     1864.69    100.73 o 
  -3   9   1     1164.86     1143.71     59.20 o 
  -2   9   1    18928.08    19144.98    305.09 o 
  -1   9   1     2013.87     1897.39     82.44 o 
   0   9   1      701.32      647.77     53.68 o 
   1   9   1     2214.69     2045.24     90.19 o 
   2   9   1    17862.46    17970.21    252.37 o 
   3   9   1    30403.86    30466.95    415.80 o 
   4   9   1    14012.29    14099.47    229.25 o 
   5   9   1    16306.28    15553.52    337.29 o 
   6   9   1     2038.16     1845.46    117.74 o 
   7   9   1     5107.08     5056.38    184.86 o 
   8   9   1    32584.14    31819.44    596.55 o 
   9   9   1     7229.85     7154.03    414.79 o 
  10   9   1     4324.49     4846.58    270.17 o 
  11   9   1        7.62       72.26    146.32 o 
  12   9   1      675.35      422.94    221.46 o 
  13   9   1     4653.34     4612.66    379.65 o 
  14   9   1     1841.89     1506.39    226.05 o 
 -12  10   1    35224.07    35350.30    944.63 o 
 -11  10   1      520.03      610.03    174.08 o 
 -10  10   1      557.24      838.21    161.53 o 
  -9  10   1      290.05      678.60    144.78 o 
  -8  10   1    15035.01    15355.40    482.48 o 
  -7  10   1     3095.26     3565.30    222.34 o 
  -6  10   1    31741.06    31854.12    750.19 o 
  -5  10   1      172.95      373.18    212.86 o 
  -4  10   1    81831.81    82866.15   1328.07 o 
  -3  10   1    21429.12    21581.71    426.42 o 
  -2  10   1    43869.17    43378.06    620.35 o 
  -1  10   1    24380.08    24775.50    387.15 o 
   0  10   1    69326.22    67766.56    937.42 o 
   1  10   1    49598.96    47437.27    688.94 o 
   2  10   1     5824.18     6060.93    181.52 o 
   3  10   1    22926.54    23216.13    469.70 o 
   4  10   1      252.47      356.37    102.43 o 
   5  10   1    18040.08    17885.39    385.09 o 
   6  10   1    10376.89    10072.41    268.81 o 
   7  10   1      725.51      646.41    103.04 o 
   8  10   1    53161.92    53695.48    925.35 o 
   9  10   1      445.12      364.76     94.85 o 
  10  10   1     2051.85     1870.93    193.60 o 
  11  10   1       24.95     -106.78    351.97 o 
  12  10   1    28161.93    29313.79    797.65 o 
  13  10   1        2.14      -40.89    146.24 o 
 -12  11   1       41.89      146.13    308.46 o 
 -11  11   1     7811.24     7411.91    374.33 o 
 -10  11   1    12024.24    11798.21    450.38 o 
  -9  11   1      347.27      185.02    205.64 o 
  -8  11   1      376.18      734.48    151.86 o 
  -7  11   1      120.15      292.65    170.05 o 
  -6  11   1     8283.57     8008.05    235.48 o 
  -5  11   1     2772.56     2942.03    144.83 o 
  -4  11   1     1712.55     1714.37    112.84 o 
  -3  11   1    46305.36    46468.59    808.29 o 
  -2  11   1    27252.38    26652.24    512.61 o 
  -1  11   1     4771.05     4883.49    178.20 o 
   0  11   1    16390.46    16538.38    297.54 o 
   1  11   1     1221.08     1215.06     82.20 o 
   2  11   1     2014.03     2182.30    101.33 o 
   3  11   1      531.88      708.50     90.71 o 
   4  11   1     2401.50     2102.01    129.27 o 
   5  11   1      757.41      784.71    100.07 o 
   6  11   1     6952.34     6713.52    220.62 o 
   7  11   1    34456.00    34463.60   1180.69 o 
   8  11   1    35342.51    34734.42    663.36 o 
   9  11   1      426.55      554.26    103.48 o 
  10  11   1     1089.38     1197.95    423.15 o 
  11  11   1     2087.35     2080.18    348.01 o 
  12  11   1      460.03      604.57    176.62 o 
  13  11   1      219.88      268.92    175.57 o 
 -11  12   1     4266.34     4540.89    309.76 o 
 -10  12   1     3393.38     3433.21    470.61 o 
  -9  12   1     6448.74     6758.40    342.06 o 
  -8  12   1       19.48        5.50    125.38 o 
  -7  12   1    23955.29    24479.50    672.30 o 
  -6  12   1      506.47      582.98     97.17 o 
  -5  12   1    26463.61    26319.58    526.59 o 
  -4  12   1       75.61      146.16     78.78 o 
  -3  12   1     8621.32     9047.13    256.68 o 
  -2  12   1     7341.04     7472.17    232.31 o 
  -1  12   1   136960.31   138392.62   2636.50 o 
   0  12   1     9102.31     9186.49    381.29 o 
   1  12   1     5026.01     4847.63    152.06 o 
   2  12   1    32626.84    31708.95    592.17 o 
   3  12   1      349.87      386.70     86.11 o 
   4  12   1    16750.98    16740.68    781.92 o 
   5  12   1     3840.86     3804.63    178.89 o 
   6  12   1    16522.59    16684.93    391.11 o 
   7  12   1     6410.29     6484.60    236.41 o 
   8  12   1     3263.49     3513.91    184.20 o 
   9  12   1     2755.26     2745.42    204.86 o 
  10  12   1     2579.62     2306.40    224.23 o 
  11  12   1    47586.07    49285.87   1168.79 o 
  12  12   1      467.75      471.56    180.53 o 
 -11  13   1     4814.76     5120.85    330.56 o 
 -10  13   1      148.83      295.06    161.53 o 
  -9  13   1       62.84       87.64    136.82 o 
  -8  13   1     5509.05     5362.01    305.85 o 
  -7  13   1      914.35      857.22    174.01 o 
  -6  13   1     7630.78     7358.99    438.97 o 
  -5  13   1    12837.73    12467.75    323.94 o 
  -4  13   1     9244.06     9613.17    278.89 o 
  -3  13   1    17700.66    17657.78    404.42 o 
  -2  13   1      355.01      563.05    104.75 o 
  -1  13   1     2850.14     2922.86    155.17 o 
   0  13   1      652.44      753.11     97.05 o 
   1  13   1     1082.84     1177.67    201.15 o 
   2  13   1    22064.44    22366.07    499.26 o 
   3  13   1     4666.57     4656.99    189.88 o 
   4  13   1     1206.72     1359.65    110.35 o 
   5  13   1     8623.40     8399.38    402.76 o 
   6  13   1     7602.09     7985.33    264.19 o 
   7  13   1    37842.89    37656.97   1191.11 o 
   8  13   1      214.41      276.44    110.59 o 
   9  13   1     1279.02     1165.50    138.04 o 
  10  13   1     2582.54     2666.13    247.05 o 
  11  13   1     2987.74     2552.45    605.06 o 
  12  13   1     5024.30     4799.58    329.92 o 
 -10  14   1     2964.11     3226.35    273.65 o 
  -9  14   1      159.74      211.89    158.73 o 
  -8  14   1    10863.14    11371.34    498.29 o 
  -7  14   1     7106.55     6685.04    338.96 o 
  -6  14   1     2668.31     2502.05    212.30 o 
  -5  14   1     1296.82     1105.64    123.33 o 
  -4  14   1      379.84      475.55    102.35 o 
  -3  14   1     4908.92     4632.04    202.95 o 
  -2  14   1    81463.02    83920.70   1696.22 o 
  -1  14   1     3323.98     3657.88    232.14 o 
   0  14   1      791.23      756.61    105.63 o 
   1  14   1    19624.80    20001.04    561.88 o 
   2  14   1     2267.64     2234.40    191.94 o 
   3  14   1     2234.36     2160.77    186.24 o 
   4  14   1     7758.33     8312.84    268.47 o 
   5  14   1    25420.28    25328.79    811.67 o 
   6  14   1     1976.77     2096.60    155.77 o 
   7  14   1     5113.29     5179.55    226.21 o 
   8  14   1     6497.22     6516.78    363.41 o 
   9  14   1    12100.48    11844.66    603.18 o 
  10  14   1    14488.30    15216.37    542.63 o 
  11  14   1       28.97       77.18    157.61 o 
  -9  15   1     4376.92     5091.71    525.97 o 
  -8  15   1     1278.82     1322.18    204.90 o 
  -7  15   1     3150.09     2899.14    245.32 o 
  -6  15   1    15520.40    16013.73   1799.37 o 
  -5  15   1       88.15      104.55    103.99 o 
  -4  15   1     4358.97     4469.02    212.47 o 
  -3  15   1     4023.00     4327.98    203.27 o 
  -2  15   1     1598.14     1461.38    135.99 o 
  -1  15   1     1469.62     1695.55    243.05 o 
   0  15   1       83.19       50.21    130.50 o 
   1  15   1    28009.64    27423.10    711.09 o 
   2  15   1     8071.32     7813.07    341.20 o 
   3  15   1       26.04      151.65    128.27 o 
   4  15   1    13135.92    12658.62    443.66 o 
   5  15   1      405.03      345.44    113.43 o 
   6  15   1    11158.58    10732.67    328.78 o 
   7  15   1      597.21      664.77    130.61 o 
   8  15   1     9507.23     9146.93    616.08 o 
   9  15   1      149.94      263.93    130.22 o 
  10  15   1     6568.16     7555.89    388.51 o 
  11  15   1     7516.01     7752.79    400.61 o 
  -8  16   1    16131.86    15654.49    628.79 o 
  -7  16   1      822.81     1001.23    195.51 o 
  -6  16   1      117.36      139.64    153.12 o 
  -5  16   1     7919.84     8026.63    516.72 o 
  -4  16   1     9082.85     8938.44    402.89 o 
  -3  16   1    49164.82    50495.55    938.27 o 
  -2  16   1     4127.80     4257.68    207.18 o 
  -1  16   1      139.08       70.17    129.21 o 
   0  16   1     5725.70     5772.98    640.66 o 
   1  16   1    11675.45    11837.98    432.38 o 
   2  16   1     1816.24     1390.40    205.64 o 
   3  16   1    33460.26    33899.43   1257.58 o 
   4  16   1    15855.73    15407.86    504.44 o 
   5  16   1     1176.16     1273.76    213.55 o 
   6  16   1     1777.68     1409.52    197.07 o 
   7  16   1        0.94      -14.07    110.19 o 
   8  16   1    13802.06    14088.05    689.41 o 
   9  16   1     3786.96     3716.10    340.85 o 
  10  16   1     1029.46     1095.03    312.42 o 
  -7  17   1     3192.81     4111.49    301.85 o 
  -6  17   1       49.34      119.06    158.73 o 
  -5  17   1     1652.43     1527.25    158.65 o 
  -4  17   1     5928.54     5955.40    272.26 o 
  -3  17   1    11071.93    10936.36    707.89 o 
  -2  17   1     2686.52     2312.60    316.37 o 
  -1  17   1      773.22      575.47    159.60 o 
   0  17   1     7828.69     7394.21    478.51 o 
   1  17   1     3723.80     3705.83    257.86 o 
   2  17   1     4254.88     4408.02    278.13 o 
   3  17   1      888.85      916.60    183.55 o 
   4  17   1     6535.28     6868.23    346.84 o 
   5  17   1      153.07      202.64    161.90 o 
   6  17   1     2221.36     1772.58    222.87 o 
   7  17   1    22570.35    22184.81   1759.83 o 
   8  17   1     1413.57     1257.55    210.94 o 
   9  17   1      637.15      663.75    296.60 o 
  -6  18   1     7363.48     7831.51    561.56 o 
  -5  18   1    10401.64     9954.49    684.16 o 
  -4  18   1     3868.00     3621.95    265.67 o 
  -3  18   1       46.42      -29.70    144.37 o 
  -2  18   1      229.07      237.83    157.61 o 
  -1  18   1     5785.95     5700.52    329.92 o 
   0  18   1    12054.79    11417.22    445.74 o 
   1  18   1     2495.15     2374.77    435.01 o 
   2  18   1    29107.77    27986.81    764.00 o 
   3  18   1     1974.54     2329.44    233.10 o 
   4  18   1      549.39      895.48    192.40 o 
   5  18   1       16.39     -149.77    149.77 o 
   6  18   1    10777.41    11235.60    459.35 o 
   7  18   1     5411.77     5807.22    343.38 o 
   8  18   1     3330.04     3206.82    277.44 o 
  -5  19   1     2099.59     1945.70    371.74 o 
  -4  19   1     6607.12     5957.91    391.51 o 
  -3  19   1     2413.88     2435.69    351.97 o 
  -2  19   1     3577.70     3683.61    284.74 o 
  -1  19   1     1371.25     1510.15    222.87 o 
   0  19   1      516.16      116.44    167.24 o 
   1  19   1    15243.23    15739.16    597.15 o 
   2  19   1     4516.07     4685.01    307.35 o 
   3  19   1     2772.91     2606.65    252.22 o 
   4  19   1       29.33      -51.55    161.90 o 
   5  19   1      963.02      614.60    189.17 o 
   6  19   1     7148.26     7038.33    373.77 o 
   7  19   1     3386.70     3254.47    474.56 o 
  -3  20   1      239.08      211.77    172.30 o 
  -2  20   1     6674.22     6338.66    494.33 o 
  -1  20   1     3364.04     3289.51    283.75 o 
   0  20   1      166.33      195.91    181.18 o 
   1  20   1    16077.97    16056.54    565.99 o 
   2  20   1      949.58      827.09    209.23 o 
   3  20   1     1517.97     1398.95    227.47 o 
   4  20   1      212.39      108.01    177.92 o 
   5  20   1    18971.02    18828.77    623.70 o 
  -3 -19   2     1297.77      939.54    300.55 o 
  -2 -19   2     1429.83      848.03    209.23 o 
  -1 -19   2      107.45     -113.64    166.10 o 
   0 -19   2      488.27      130.63    178.71 o 
   1 -19   2     1169.07     1111.67    218.32 o 
   2 -19   2      332.51      407.85    268.92 o 
   3 -19   2     1242.85     1114.80    217.90 o 
  -5 -18   2     3735.53     3089.35    274.77 o 
  -4 -18   2       50.64     -144.28    161.90 o 
  -3 -18   2    12653.44    12128.86    735.57 o 
  -2 -18   2     1205.62     1508.76    219.59 o 
  -1 -18   2     8426.19     8322.92    394.14 o 
   0 -18   2      174.80      110.59    161.04 o 
   1 -18   2     5162.26     5151.92    323.08 o 
   2 -18   2    16434.81    15621.01    545.01 o 
   3 -18   2    14023.74    14473.10    521.11 o 
   4 -18   2      956.17      510.12    494.33 o 
   5 -18   2      206.93       87.00    261.01 o 
  -7 -17   2    15042.40    15312.52    548.28 o 
  -6 -17   2       79.88      -60.68    168.87 o 
  -5 -17   2     3448.72     2944.17    320.33 o 
  -4 -17   2      986.34      871.26    197.64 o 
  -3 -17   2      314.24      261.40    168.87 o 
  -2 -17   2     1677.19     1460.41    206.71 o 
  -1 -17   2      298.71      449.70    175.57 o 
   0 -17   2     9580.84     9192.25    399.77 o 
   1 -17   2     2037.66     1909.94    222.87 o 
   2 -17   2     2778.47     2758.54    245.32 o 
   3 -17   2     9669.28     9192.21    399.77 o 
   4 -17   2       42.33      -42.89    140.32 o 
   5 -17   2     7083.05     7251.95    362.47 o 
   6 -17   2      382.00      640.66    276.83 o 
  -8 -16   2       89.90      -43.21    123.82 o 
  -7 -16   2     6304.10     6583.84    291.48 o 
  -6 -16   2     1127.89     1052.32    233.33 o 
  -5 -16   2      778.85      504.04    182.28 o 
  -4 -16   2    32794.51    32928.41    853.01 o 
  -3 -16   2     1129.56     1077.08    189.17 o 
  -2 -16   2     4651.99     5131.22    300.61 o 
  -1 -16   2     1462.04     1409.35    450.83 o 
   0 -16   2      563.79      590.24    411.29 o 
   1 -16   2    14958.06    15689.43    520.21 o 
   2 -16   2    31651.84    31692.68    929.35 o 
   3 -16   2      160.52      166.25    144.37 o 
   4 -16   2      309.80      349.45    151.90 o 
   5 -16   2    24198.42    23544.94    968.89 o 
   6 -16   2     1606.23     1796.44    292.65 o 
   7 -16   2     1824.77     1283.33    203.62 o 
   8 -16   2     5844.16     5029.39    332.19 o 
  -9 -15   2      180.08       27.92    132.46 o 
  -8 -15   2    12072.86    12341.84    563.77 o 
  -7 -15   2     1589.02     1568.33    171.43 o 
  -6 -15   2     2539.86     2516.47    189.40 o 
  -5 -15   2     1607.27     1599.45    176.69 o 
  -4 -15   2     5510.94     5641.05    514.11 o 
  -3 -15   2    14683.93    15347.15    507.47 o 
  -2 -15   2     2535.61     2397.34    212.66 o 
  -1 -15   2    13266.85    13137.19    457.69 o 
   0 -15   2     5665.16     5614.19    302.92 o 
   1 -15   2      334.88      439.27    144.13 o 
   2 -15   2     8676.00     8752.21    395.47 o 
   3 -15   2     1932.08     1827.21    245.19 o 
   4 -15   2     2113.80     1995.10    179.43 o 
   5 -15   2     4063.31     4256.79    213.31 o 
   6 -15   2     8715.88     8761.63    388.67 o 
   7 -15   2     1039.82     1009.00    197.73 o 
   8 -15   2      565.53      446.88    167.78 o 
   9 -15   2     3236.04     3278.52    278.13 o 
 -10 -14   2     1208.50     1317.42    228.49 o 
  -9 -14   2     2260.58     2236.01    265.27 o 
  -8 -14   2    17880.54    18087.57    474.27 o 
  -7 -14   2      503.49      473.34    135.62 o 
  -6 -14   2      428.39      445.85    223.02 o 
  -5 -14   2    26016.55    27899.85    602.52 o 
  -4 -14   2     5160.71     5084.85    283.57 o 
  -3 -14   2      194.58      236.29    104.71 o 
  -2 -14   2     1031.16     1056.13    189.82 o 
  -1 -14   2    15555.03    15998.50    505.01 o 
   0 -14   2     9752.14    10103.57    549.70 o 
   1 -14   2    42463.41    44638.20   1021.23 o 
   2 -14   2     5465.48     5803.12    293.89 o 
   3 -14   2     1590.31     1676.06    143.30 o 
   4 -14   2    19797.43    19518.66    475.01 o 
   5 -14   2      163.78      -38.33    135.80 o 
   6 -14   2     1013.20     1258.44    284.74 o 
   7 -14   2    20315.62    20698.72    628.27 o 
   8 -14   2    19850.70    19945.16    826.53 o 
   9 -14   2     4999.26     5407.51    331.89 o 
  10 -14   2     2147.03     1688.00    235.28 o 
 -11 -13   2       46.23      -71.18    221.46 o 
 -10 -13   2     4871.44     4375.95    344.06 o 
  -9 -13   2     1241.41     1368.90    165.47 o 
  -8 -13   2      499.88      418.73    124.56 o 
  -7 -13   2     3074.32     3502.85    253.77 o 
  -6 -13   2     1825.71     1838.67    172.38 o 
  -5 -13   2     8373.60     8424.45    590.73 o 
  -4 -13   2    23945.67    24055.75    744.89 o 
  -3 -13   2    11861.22    12155.77    503.14 o 
  -2 -13   2     3774.92     4238.47    197.99 o 
  -1 -13   2     1809.28     1865.44    197.34 o 
   0 -13   2    12540.84    11679.45    577.38 o 
   1 -13   2      366.34      620.59    140.57 o 
   2 -13   2      466.31      451.10     97.12 o 
   3 -13   2     1117.93     1116.60    145.74 o 
   4 -13   2     5534.47     5426.53    281.67 o 
   5 -13   2    24101.79    24323.17    521.23 o 
   6 -13   2     1863.56     2187.20    203.62 o 
   7 -13   2     1832.02     1982.15    340.10 o 
   8 -13   2      104.92      132.63    144.13 o 
   9 -13   2     1134.78     1304.81    201.33 o 
  10 -13   2     3586.72     4364.95    305.17 o 
 -11 -12   2     1217.12     1011.45    209.01 o 
 -10 -12   2      199.82       59.32    213.55 o 
  -9 -12   2    15031.56    15250.18    413.18 o 
  -8 -12   2       55.03      180.78    110.19 o 
  -7 -12   2     5091.35     5255.41    233.75 o 
  -6 -12   2    20691.61    20596.98    478.49 o 
  -5 -12   2    16747.73    17238.07    421.52 o 
  -4 -12   2    19953.55    20382.17    465.88 o 
  -3 -12   2     4263.67     4249.70    203.77 o 
  -2 -12   2    40216.21    40265.76    880.84 o 
  -1 -12   2     7183.67     7097.79    287.83 o 
   0 -12   2    27952.28    27733.79    543.29 o 
   1 -12   2     4863.75     5105.31    198.50 o 
   2 -12   2     6034.52     5826.10    208.63 o 
   3 -12   2     5770.81     5489.21    206.38 o 
   4 -12   2     8975.81     9672.35    414.05 o 
   5 -12   2      162.14      162.14     85.99 o 
   6 -12   2    65090.34    66936.20   1142.41 o 
   7 -12   2     6000.67     6185.43    309.45 o 
   8 -12   2    12324.80    12119.69    443.66 o 
   9 -12   2     3651.77     3795.16    260.02 o 
  10 -12   2     5800.30     5520.88    320.78 o 
  11 -12   2    10756.59    10771.15    455.71 o 
 -12 -11   2      501.85      556.29    178.29 o 
 -11 -11   2    10849.14    11091.01    475.22 o 
 -10 -11   2     3185.16     2817.85    253.32 o 
  -9 -11   2      906.15      934.90    135.95 o 
  -8 -11   2     4658.16     4821.69    262.15 o 
  -7 -11   2       90.51      153.74    101.52 o 
  -6 -11   2     1216.57     1555.96    280.99 o 
  -5 -11   2     2137.53     2065.95    188.67 o 
  -4 -11   2    13039.65    13234.51    345.38 o 
  -3 -11   2     4824.00     4904.68    203.69 o 
  -2 -11   2     2865.83     3332.19    230.61 o 
  -1 -11   2    40899.43    40356.77    802.71 o 
   0 -11   2    35129.90    34939.15    548.94 o 
   1 -11   2      377.72      420.22     69.34 o 
   2 -11   2     3915.63     3781.35    148.41 o 
   3 -11   2     2272.48     2272.97    142.84 o 
   4 -11   2    11728.25    12136.56    340.15 o 
   5 -11   2       89.53      126.21     77.93 o 
   6 -11   2       60.71      196.49    123.33 o 
   7 -11   2     2212.47     2176.39    189.17 o 
   8 -11   2       14.67       55.37    123.52 o 
   9 -11   2    10793.08    11153.02    428.88 o 
  10 -11   2    11168.39    11788.13   1012.40 o 
  11 -11   2      163.41      278.61    209.60 o 
  12 -11   2       27.13      -16.91    155.08 o 
 -12 -10   2       11.83      246.98    172.30 o 
 -11 -10   2      387.88      264.09    161.53 o 
 -10 -10   2     2257.74     1915.10    312.42 o 
  -9 -10   2     2359.59     2544.27    173.25 o 
  -8 -10   2     5745.53     5594.14    232.80 o 
  -7 -10   2    18202.75    17923.87    423.09 o 
  -6 -10   2    13776.46    14106.03    509.94 o 
  -5 -10   2    49092.07    50111.86    883.35 o 
  -4 -10   2    35085.57    34971.54    658.60 o 
  -3 -10   2    49082.65    50804.49    882.16 o 
  -2 -10   2    12325.77    12155.20    308.03 o 
  -1 -10   2      256.36      225.57     77.54 o 
   0 -10   2     5579.18     5929.26    213.48 o 
   1 -10   2     3634.80     3957.28    135.37 o 
   2 -10   2     3930.50     3757.73    130.65 o 
   3 -10   2    16420.62    16293.85    297.98 o 
   4 -10   2      303.83      298.90     58.05 o 
   5 -10   2   102530.49   101938.46   1623.59 o 
   6 -10   2        9.56       35.38     71.93 o 
   7 -10   2     8524.65     8126.95    326.43 o 
   8 -10   2     3518.72     3631.70    235.28 o 
   9 -10   2    36154.29    36515.03    905.41 o 
  10 -10   2     1265.54     1400.68    189.82 o 
  11 -10   2      669.31      527.20    162.41 o 
  12 -10   2     4592.44     4635.49    305.40 o 
 -12  -9   2     3981.94     3930.68    292.62 o 
 -11  -9   2    11223.03    10820.74    589.25 o 
 -10  -9   2      183.50      365.84    201.69 o 
  -9  -9   2     5305.26     5755.28    231.36 o 
  -8  -9   2      523.29      331.96    103.48 o 
  -7  -9   2      185.96      343.00    168.47 o 
  -6  -9   2     3686.93     3753.82    177.29 o 
  -5  -9   2      204.48      286.39     87.20 o 
  -4  -9   2     6516.35     6880.17    226.96 o 
  -3  -9   2    20646.90    21072.43    439.56 o 
  -2  -9   2    29872.00    29904.58    562.87 o 
  -1  -9   2    63615.86    63881.17    900.42 o 
   0  -9   2      982.42     1105.66     77.27 o 
   1  -9   2     1925.27     1765.77     87.99 o 
   2  -9   2     1574.90     1597.92     84.12 o 
   3  -9   2      334.10      392.16     57.81 o 
   4  -9   2    13116.78    12972.77    245.30 o 
   5  -9   2    11928.87    12075.17    236.08 o 
   6  -9   2      888.86      814.96     91.05 o 
   7  -9   2      133.22      371.55    112.12 o 
   8  -9   2     8432.51     8566.47    337.73 o 
   9  -9   2    22053.63    22464.44    628.13 o 
  10  -9   2        8.85        2.86    127.11 o 
  11  -9   2        8.21       22.33    136.07 o 
  12  -9   2     1879.97     2114.89    340.10 o 
  13  -9   2       15.54      125.46    155.08 o 
 -13  -8   2      731.49      638.40    194.79 o 
 -12  -8   2     1132.82     1029.55    308.46 o 
 -11  -8   2      193.38      400.27    153.92 o 
 -10  -8   2    10600.84    11043.12    422.00 o 
  -9  -8   2     1667.91     1694.54    134.82 o 
  -8  -8   2    15141.56    15031.35    364.22 o 
  -7  -8   2     1584.66     1554.62    122.80 o 
  -6  -8   2    26888.90    27812.10    541.78 o 
  -5  -8   2    43045.40    42666.96    750.48 o 
  -4  -8   2    58311.52    57091.38    950.81 o 
  -3  -8   2     8227.30     8238.52    233.46 o 
  -2  -8   2    14901.18    15728.90    277.98 o 
  -1  -8   2    57372.70    57515.28    811.65 o 
   0  -8   2     1298.37     1284.24     91.76 o 
   1  -8   2    15462.22    14821.69    269.42 o 
   2  -8   2    18302.64    18146.31    276.34 o 
   3  -8   2    19430.86    19292.25    289.81 o 
   4  -8   2    49219.95    49055.49    625.03 o 
   5  -8   2     2713.54     2576.57     93.52 o 
   6  -8   2     6295.76     6381.78    254.00 o 
   7  -8   2    10560.60     9891.18    222.85 o 
   8  -8   2   103839.81   104074.52   2102.04 o 
   9  -8   2     1837.88     2199.36    186.24 o 
  10  -8   2     3140.91     3178.03    231.78 o 
  11  -8   2     5895.88     5552.99    304.06 o 
  12  -8   2      265.91       92.14    147.32 o 
  13  -8   2     1329.34     1555.01    213.61 o 
 -13  -7   2      181.25      218.61    174.01 o 
 -12  -7   2     5434.98     5075.38    454.79 o 
 -11  -7   2        2.09        3.63    133.88 o 
 -10  -7   2       35.60     -114.55    114.55 o 
  -9  -7   2      459.00      668.03    174.01 o 
  -8  -7   2      713.99      572.64    131.62 o 
  -7  -7   2    26636.08    26151.16    512.76 o 
  -6  -7   2     6240.32     6344.02    207.88 o 
  -5  -7   2     5708.13     5711.38    191.82 o 
  -4  -7   2    41350.77    40465.34    703.12 o 
  -3  -7   2     5547.34     5643.60    180.66 o 
  -2  -7   2    21238.13    20724.32    407.52 o 
  -1  -7   2     5858.31     5646.39    126.83 o 
   0  -7   2     6300.25     6305.08    146.47 o 
   1  -7   2     1022.18     1026.41     56.23 o 
   2  -7   2      845.79      903.07     52.43 o 
   3  -7   2    40439.62    40246.75    517.66 o 
   4  -7   2    45822.58    46478.85    590.36 o 
   5  -7   2      275.08      325.97     59.94 o 
   6  -7   2      134.40      221.95     44.45 o 
   7  -7   2       65.48      186.89     58.22 o 
   8  -7   2     5779.05     5861.12    173.27 o 
   9  -7   2     3758.23     3827.46    171.24 o 
  10  -7   2     1089.18     1086.82    159.30 o 
  11  -7   2     6027.73     6008.43    307.72 o 
  12  -7   2     1579.59     1505.41    200.44 o 
  13  -7   2     3025.48     3530.85    274.85 o 
 -13  -6   2     2694.75     2313.54    240.49 o 
 -12  -6   2      533.98      605.32    233.33 o 
 -11  -6   2    31376.57    31344.00    801.84 o 
 -10  -6   2     4014.96     3647.29    240.29 o 
  -9  -6   2     7567.65     8011.08    486.42 o 
  -8  -6   2     3599.79     3721.26    160.10 o 
  -7  -6   2      428.71      479.97    119.90 o 
  -6  -6   2    28374.16    27754.02    519.57 o 
  -5  -6   2    94549.04    93415.10   1448.07 o 
  -4  -6   2      563.20      706.22     77.54 o 
  -3  -6   2     7040.62     7467.20    203.39 o 
  -2  -6   2   103971.79   103154.85   1572.64 o 
  -1  -6   2      924.98      948.41     78.77 o 
   0  -6   2    12506.96    12410.50    222.09 o 
   1  -6   2    37041.07    36356.85    528.90 o 
   2  -6   2    92231.38    92259.55   1088.53 o 
   3  -6   2      255.74      412.76     40.70 o 
   4  -6   2      158.60      256.28     42.84 o 
   5  -6   2     1249.41     1383.46     75.21 o 
   6  -6   2    30220.72    29843.68    404.02 o 
   7  -6   2    90412.41    90703.81   1246.63 o 
   8  -6   2     9854.83     9825.90    224.85 o 
   9  -6   2     9213.96     9576.11    302.53 o 
  10  -6   2    10025.77    10198.18    251.48 o 
  11  -6   2     2443.94     2735.00    141.82 o 
  12  -6   2     1276.08     1550.23    193.80 o 
  13  -6   2    13758.98    14266.08    520.71 o 
  14  -6   2     4978.99     4826.47    316.94 o 
 -14  -5   2     1268.81     1499.69    228.49 o 
 -13  -5   2     4021.68     3758.28    276.46 o 
 -12  -5   2     1788.66     1613.96    202.70 o 
 -11  -5   2     6202.44     5989.96    310.06 o 
 -10  -5   2     4933.57     4511.94    256.54 o 
  -9  -5   2     2918.75     3202.30    304.51 o 
  -8  -5   2    21430.38    20972.21    506.28 o 
  -7  -5   2    12290.82    11979.60    284.67 o 
  -6  -5   2      454.85      539.70     77.36 o 
  -5  -5   2    24364.90    23904.43    371.21 o 
  -4  -5   2     4715.02     4819.48    154.72 o 
  -3  -5   2     9078.95     9548.33    337.84 o 
  -2  -5   2    34308.68    32115.88    546.98 o 
  -1  -5   2    58715.08    56231.52   1416.77 o 
   0  -5   2     2347.52     2281.54     77.16 o 
   1  -5   2      378.53      434.94     38.75 o 
   2  -5   2    22968.73    22950.36    306.86 o 
   3  -5   2    54517.62    55005.94    667.41 o 
   4  -5   2     2040.82     2111.60     69.14 o 
   5  -5   2      208.53      297.70     36.97 o 
   6  -5   2    11595.71    11934.95    194.27 o 
   7  -5   2      291.23      454.03     72.85 o 
   8  -5   2    20203.82    20349.26    360.73 o 
   9  -5   2    19843.68    19703.25    364.02 o 
  10  -5   2     2929.72     2876.30    132.41 o 
  11  -5   2      867.91      901.07     98.98 o 
  12  -5   2       11.06      104.36     83.69 o 
  13  -5   2     7482.07     7578.71    502.24 o 
  14  -5   2        1.42       82.84    153.52 o 
 -14  -4   2       11.21      -47.46    151.00 o 
 -13  -4   2      104.40      195.14    264.96 o 
 -12  -4   2    22700.47    22978.03    743.48 o 
 -11  -4   2     6991.32     6822.35    371.74 o 
 -10  -4   2      495.58      477.71    181.91 o 
  -9  -4   2     3203.89     2829.84    225.42 o 
  -8  -4   2    21014.17    21229.47    419.49 o 
  -7  -4   2    11991.81    11921.48    230.77 o 
  -6  -4   2   106478.02   105439.48   1399.96 o 
  -5  -4   2    20546.98    20664.37    325.89 o 
  -4  -4   2     2298.77     2355.54     73.06 o 
  -3  -4   2    81619.52    78344.05   1197.35 o 
  -2  -4   2     2924.09     3140.67    109.96 o 
  -1  -4   2      397.79      464.93     50.86 o 
   0  -4   2   129569.41   131432.94   1698.61 o 
   1  -4   2   147020.17   144091.17   1652.01 o 
   2  -4   2    20103.57    20681.34    276.37 o 
   3  -4   2     4563.14     4475.04     92.84 o 
   4  -4   2     1040.44     1292.96     52.27 o 
   5  -4   2   126714.09   129137.33   1515.59 o 
   6  -4   2    41899.37    42371.22    534.74 o 
   7  -4   2     3344.09     3371.82    149.99 o 
   8  -4   2     1144.93     1426.81     87.85 o 
   9  -4   2    20266.20    20938.22    377.25 o 
  10  -4   2      526.53      730.91     85.12 o 
  11  -4   2     2936.75     3005.76    146.11 o 
  12  -4   2    61648.74    61057.33   1087.24 o 
  13  -4   2     2475.84     2465.35    211.97 o 
  14  -4   2     1000.62     1201.45    336.15 o 
 -14  -3   2     3043.74     3224.26    458.74 o 
 -13  -3   2     1286.22      881.38    173.10 o 
 -12  -3   2     7804.58     7754.31    346.61 o 
 -11  -3   2    14882.94    13369.33    545.74 o 
 -10  -3   2     7703.93     8303.75    321.55 o 
  -9  -3   2     3033.35     3348.63    198.48 o 
  -8  -3   2     3725.26     3953.37    141.19 o 
  -7  -3   2    24162.61    23921.27    382.47 o 
  -6  -3   2      160.00      272.04     85.62 o 
  -5  -3   2     1426.18     1566.41    106.27 o 
  -4  -3   2     4754.24     4604.99    107.75 o 
  -3  -3   2    36940.07    36543.26    508.63 o 
  -2  -3   2    81888.28    79951.98   1202.08 o 
  -1  -3   2     4780.47     4591.33    126.13 o 
   0  -3   2      931.82     1028.55     49.82 o 
   1  -3   2     1477.05     1599.68     52.92 o 
   2  -3   2     5037.81     5042.80     92.27 o 
   3  -3   2    18646.08    18843.88    249.96 o 
   4  -3   2    21180.38    21674.78    285.20 o 
   5  -3   2    10245.71    10389.87    161.05 o 
   6  -3   2     7005.71     6873.81    121.82 o 
   7  -3   2    22091.49    22386.75    369.39 o 
   8  -3   2    39374.71    39058.40    623.32 o 
   9  -3   2      700.14      808.72     95.90 o 
  10  -3   2      786.87      902.30     86.82 o 
  11  -3   2     7954.77     7816.81    221.12 o 
  12  -3   2       36.01       97.43     79.75 o 
  13  -3   2      355.00      338.52    113.91 o 
  14  -3   2     2445.88     2117.60    195.25 o 
 -14  -2   2     1710.16     1788.38    272.87 o 
 -13  -2   2     6692.00     6328.05    329.83 o 
 -12  -2   2    13028.92    13374.80    452.60 o 
 -11  -2   2    16447.83    17098.01    503.25 o 
 -10  -2   2      483.48      601.96    125.74 o 
  -9  -2   2    28824.32    29166.36    555.57 o 
  -8  -2   2    10057.69    10280.09    260.04 o 
  -7  -2   2    33891.14    32727.54    492.00 o 
  -6  -2   2     9848.30     9801.09    189.38 o 
  -5  -2   2    10214.11    10186.81    206.63 o 
  -4  -2   2    12994.74    12846.85    217.45 o 
  -3  -2   2    33330.29    33561.34    549.12 o 
  -2  -2   2     2774.15     2804.76     89.73 o 
  -1  -2   2   158440.30   155640.09   2258.12 o 
   0  -2   2    44875.61    42092.74   1242.63 o 
   1  -2   2    52708.16    53970.00    633.06 o 
   2  -2   2    12435.65    12924.07    175.19 o 
   3  -2   2    31732.01    33145.58    458.99 o 
   4  -2   2   143154.19   147427.55   1683.63 o 
   5  -2   2     1912.72     1795.04     50.28 o 
   6  -2   2    10048.09    10599.46    201.52 o 
   7  -2   2      558.54      748.78     96.28 o 
   8  -2   2    55382.55    55957.04    876.76 o 
   9  -2   2     1004.26     1204.99     92.81 o 
  10  -2   2      104.45      156.24     67.36 o 
  11  -2   2    64019.16    63168.88    937.84 o 
  12  -2   2     2888.78     2946.48    150.52 o 
  13  -2   2      352.36      269.65    111.36 o 
  14  -2   2      258.01      282.68    117.93 o 
  15  -2   2     9012.61     9042.16    328.32 o 
 -14  -1   2      124.49      177.74    148.13 o 
 -13  -1   2     2194.04     2338.15    214.83 o 
 -12  -1   2     1594.43     1477.60    178.71 o 
 -11  -1   2     4912.63     5085.10    415.24 o 
 -10  -1   2      345.08      302.83     88.21 o 
  -9  -1   2     3268.37     3447.73    208.62 o 
  -8  -1   2    54260.96    52533.67    886.70 o 
  -7  -1   2    29602.09    29224.82    551.77 o 
  -6  -1   2      138.37      224.14     41.79 o 
  -5  -1   2     9950.01     9700.13    197.69 o 
  -4  -1   2     4800.06     4772.83    105.41 o 
  -3  -1   2    35716.23    34582.30    472.14 o 
  -2  -1   2     2591.92     2583.76     64.80 o 
  -1  -1   2      190.08      162.83     28.70 o 
   0  -1   2    14618.00    13805.08    291.39 o 
   1  -1   2      884.52      785.35     31.75 o 
   2  -1   2    55154.25    55581.43    644.59 o 
   3  -1   2    81185.38    83685.51    965.75 o 
   4  -1   2     2382.76     2468.56     71.09 o 
   5  -1   2      154.93      152.59     33.23 o 
   6  -1   2     1896.88     1981.90     78.73 o 
   7  -1   2    20621.38    21044.59    343.44 o 
   8  -1   2     7312.59     6957.53    171.03 o 
   9  -1   2     5143.24     5343.44    159.32 o 
  10  -1   2    23367.47    23591.73    416.47 o 
  11  -1   2     8325.96     8537.07    264.85 o 
  12  -1   2     1127.04     1189.80    126.79 o 
  13  -1   2     4914.15     4902.82    223.44 o 
  14  -1   2        7.98       13.53    104.20 o 
  15  -1   2     2000.23     2163.73    188.99 o 
 -14   0   2     7089.34     6949.99    346.75 o 
 -13   0   2     9871.02    10466.12    408.16 o 
 -12   0   2    25686.15    25702.71    673.77 o 
 -11   0   2    13850.99    13787.49    354.52 o 
 -10   0   2    25111.60    25046.47    509.54 o 
  -9   0   2    14470.22    14486.28    337.67 o 
  -8   0   2      265.69      341.71     76.01 o 
  -7   0   2     3610.27     4051.70    135.85 o 
  -6   0   2    10844.53    11086.89    200.88 o 
  -5   0   2     8224.52     8219.76    194.65 o 
  -4   0   2    30603.09    30112.36    498.89 o 
  -3   0   2      243.66      272.58     41.10 o 
  -2   0   2   364581.25   358898.62   5615.39 o 
  -1   0   2      346.00      475.67     27.00 o 
   0   0   2    65773.38    64166.56    829.15 o 
   1   0   2     6775.47     6959.04    216.57 o 
   2   0   2    98609.20   101774.59   1158.31 o 
   3   0   2    27190.54    28057.68    385.16 o 
   4   0   2      443.28      635.27     51.37 o 
   5   0   2    33135.07    34173.22    484.51 o 
   6   0   2     1388.81     1262.83     64.91 o 
   7   0   2    51027.42    52662.52    739.25 o 
   8   0   2     3061.59     3032.08    114.99 o 
   9   0   2    20587.27    21928.29    379.43 o 
  10   0   2    51351.79    49239.18    740.28 o 
  11   0   2     5181.71     4998.84    188.37 o 
  12   0   2    22812.07    22704.43    425.90 o 
  13   0   2     2727.20     2770.78    176.64 o 
  14   0   2    16084.09    15308.14    415.25 o 
  15   0   2      133.03      198.65    148.92 o 
 -14   1   2        3.21      -28.32    138.48 o 
 -13   1   2     1059.33      935.44    249.14 o 
 -12   1   2      145.00       21.42     97.35 o 
 -11   1   2     2691.89     2592.35    158.13 o 
 -10   1   2     6304.95     6659.32    419.54 o 
  -9   1   2    20344.28    20519.32    428.25 o 
  -8   1   2    46308.60    47490.20    814.15 o 
  -7   1   2       14.31      -34.28     34.70 o 
  -6   1   2     2168.72     2092.75     74.29 o 
  -5   1   2     2000.75     2143.52     63.48 o 
  -4   1   2     2720.26     2907.62     67.91 o 
  -3   1   2    30139.73    30092.65    612.42 o 
  -2   1   2    43407.71    42767.59    531.33 o 
  -1   1   2     7249.96     7407.51    101.28 o 
   0   1   2     1322.32     1390.65     31.85 o 
   1   1   2    32111.04    32481.98    643.87 o 
   2   1   2    84799.98    87505.64    996.47 o 
   3   1   2      237.43      299.77     31.74 o 
   4   1   2     2692.68     2767.29     91.33 o 
   5   1   2    16493.14    16836.69    263.52 o 
   6   1   2       83.34      157.17     36.38 o 
   7   1   2    24905.14    24593.93    383.82 o 
   8   1   2    37951.49    37284.98    557.72 o 
   9   1   2    12888.55    13099.69    263.52 o 
  10   1   2    21851.29    22287.96    395.66 o 
  11   1   2      294.78      406.15     95.42 o 
  12   1   2     1702.65     1813.84    222.46 o 
  13   1   2      346.28      420.98    113.98 o 
  14   1   2       20.43       67.45    111.43 o 
  15   1   2     1881.28     2011.11    336.15 o 
 -14   2   2      577.97      527.79    156.60 o 
 -13   2   2     7950.46     7821.36    290.43 o 
 -12   2   2    10646.18    10310.59    459.72 o 
 -11   2   2    30717.89    30058.69    749.59 o 
 -10   2   2     7121.61     7394.04    240.94 o 
  -9   2   2     6770.73     7074.02    222.10 o 
  -8   2   2    33471.54    33723.45    758.98 o 
  -7   2   2      169.61      219.89     45.66 o 
  -6   2   2    14145.61    14042.24    210.65 o 
  -5   2   2    16823.15    17484.47    243.01 o 
  -4   2   2    18208.18    18449.15    245.85 o 
  -3   2   2   182482.28   188123.22   2124.43 o 
  -2   2   2     1812.72     1924.49     46.72 o 
  -1   2   2     5289.02     5815.26     87.60 o 
   0   2   2    15186.52    16437.90    295.09 o 
   1   2   2   437746.97   426674.09  15417.50 o 
   2   2   2     2479.34     2618.49     54.89 o 
   3   2   2     7992.23     7728.24     96.90 o 
   4   2   2    11979.73    12194.88    149.01 o 
   5   2   2     3494.16     3832.12     86.07 o 
   6   2   2    15759.29    15575.81    217.19 o 
   7   2   2     2766.32     2861.59    100.58 o 
   8   2   2    37884.61    37788.61    651.90 o 
   9   2   2    24412.80    24113.06    403.54 o 
  10   2   2     7426.15     7467.07    195.75 o 
  11   2   2    40208.06    39633.52    627.05 o 
  12   2   2    22123.54    22448.08    493.85 o 
  13   2   2    18057.38    17924.36    456.32 o 
  14   2   2      186.28       15.82    134.46 o 
  15   2   2     1240.81     1289.42    189.91 o 
 -14   3   2     3299.41     2832.43    203.41 o 
 -13   3   2     2627.93     2478.90    203.98 o 
 -12   3   2     1124.54     1266.04    182.57 o 
 -11   3   2    13300.57    13275.44    352.56 o 
 -10   3   2     1379.51     1344.84    117.50 o 
  -9   3   2    14999.61    15615.90    357.88 o 
  -8   3   2     7069.01     7112.37    212.09 o 
  -7   3   2     1648.87     1635.95     95.42 o 
  -6   3   2     4214.24     4261.09     97.25 o 
  -5   3   2       25.65       53.35     25.62 o 
  -4   3   2    50553.94    50031.71    600.47 o 
  -3   3   2    63386.81    63144.90    786.51 o 
  -2   3   2        0.76      -18.61     18.61 o 
  -1   3   2      110.65      156.44     55.52 o 
   0   3   2      572.67      640.67     34.30 o 
   1   3   2    14758.20    14807.21    468.15 o 
   2   3   2    12888.66    12720.85    442.45 o 
   3   3   2     3821.16     3891.74     79.84 o 
   4   3   2    36688.89    35173.09    384.08 o 
   5   3   2     5291.14     5005.12     81.17 o 
   6   3   2    23754.76    23695.16    413.78 o 
   7   3   2    68333.30    67845.48    739.18 o 
   8   3   2     1271.35     1285.79     77.13 o 
   9   3   2     8108.86     8590.76    201.60 o 
  10   3   2     2606.99     2782.48    131.96 o 
  11   3   2     3927.29     4404.92    189.56 o 
  12   3   2      197.52      268.55     97.35 o 
  13   3   2       73.56      196.85    185.87 o 
  14   3   2     8210.08     8028.75    522.02 o 
  15   3   2     2072.62     2194.23    264.96 o 
 -14   4   2      139.77      173.19    159.60 o 
 -13   4   2     6973.37     6950.67    375.69 o 
 -12   4   2    27982.95    28512.19    660.17 o 
 -11   4   2      282.43      255.87     97.76 o 
 -10   4   2     3913.71     4126.29    187.26 o 
  -9   4   2    40984.68    41087.50    738.53 o 
  -8   4   2      634.53      858.14     88.62 o 
  -7   4   2     9216.59     9293.48    233.20 o 
  -6   4   2     7099.29     6607.02    127.04 o 
  -5   4   2    82188.40    83103.58    977.81 o 
  -4   4   2     1924.23     1810.38     56.16 o 
  -3   4   2      214.08      247.31     27.76 o 
  -2   4   2    25810.23    26970.29    413.21 o 
  -1   4   2    60275.44    62512.46   2210.66 o 
   0   4   2   293084.59   290676.22   4312.16 o 
   1   4   2    20514.22    20806.29    392.49 o 
   2   4   2   115879.91   119538.29   1530.16 o 
   3   4   2    19058.93    19209.02    281.41 o 
   4   4   2    16776.43    16893.12    200.30 o 
   5   4   2     6054.53     6252.40     97.86 o 
   6   4   2    72986.76    72018.10    776.41 o 
   7   4   2    28415.20    28235.51    338.45 o 
   8   4   2    10397.81    10753.43    284.46 o 
   9   4   2     1697.32     1745.07     96.59 o 
  10   4   2    19786.64    19663.53    421.17 o 
  11   4   2    38742.05    40796.79    754.36 o 
  12   4   2    21589.65    21438.51   1348.54 o 
  13   4   2     1181.69     1350.11    173.10 o 
  14   4   2       41.04      -59.24    181.91 o 
  15   4   2     8734.84     8642.11    396.61 o 
 -13   5   2      150.84      181.21    153.92 o 
 -12   5   2     4181.66     4155.29    274.77 o 
 -11   5   2      494.28      657.64    127.04 o 
 -10   5   2     1579.40     1654.21    128.51 o 
  -9   5   2    14168.68    13931.84    331.38 o 
  -8   5   2    27079.89    27784.31    528.55 o 
  -7   5   2        0.28        2.82     58.46 o 
  -6   5   2      241.84      327.76     45.43 o 
  -5   5   2    10662.75    10765.74    167.59 o 
  -4   5   2    54930.39    55205.19    666.09 o 
  -3   5   2       72.59       90.16     44.77 o 
  -2   5   2     4221.63     4204.37    110.28 o 
  -1   5   2    28162.80    27441.33    450.13 o 
   0   5   2     2489.78     2495.88     94.03 o 
   1   5   2    38143.81    37376.85    479.04 o 
   2   5   2    57973.93    58117.70    787.78 o 
   3   5   2    31822.46    31302.88    439.32 o 
   4   5   2     6916.18     6995.34    101.80 o 
   5   5   2      328.49      517.99     51.28 o 
   6   5   2    35171.21    34779.02    448.63 o 
   7   5   2       38.70      145.42     39.06 o 
   8   5   2    10894.25    10590.98    252.19 o 
   9   5   2    13249.44    13278.13    311.41 o 
  10   5   2    28546.23    28569.04    563.12 o 
  11   5   2     7430.49     7547.58    332.19 o 
  12   5   2     1127.33     1364.18    167.50 o 
  13   5   2     5943.93     5664.43    293.26 o 
  14   5   2     1009.59     1129.39    180.16 o 
  15   5   2      959.34     1078.18    191.43 o 
 -13   6   2    22110.68    21912.92   1170.58 o 
 -12   6   2     2476.38     2733.42    450.83 o 
 -11   6   2        5.32      -96.26    114.55 o 
 -10   6   2    24599.46    25474.88    529.59 o 
  -9   6   2      751.60      749.41     98.37 o 
  -8   6   2      271.67      288.53     84.86 o 
  -7   6   2    30654.10    30821.66    561.56 o 
  -6   6   2    85443.23    85073.01   1016.17 o 
  -5   6   2    12189.98    12298.27    194.44 o 
  -4   6   2     4913.96     4990.54    101.48 o 
  -3   6   2    11875.13    11779.06    175.77 o 
  -2   6   2   152102.33   150878.31   1723.28 o 
  -1   6   2    84310.61    83301.85   1273.66 o 
   0   6   2     8251.88     8825.95    168.96 o 
   1   6   2      476.72      539.62     54.75 o 
   2   6   2    66551.54    67410.26    877.59 o 
   3   6   2     7897.57     7823.96    125.75 o 
   4   6   2    14327.00    14407.73    207.06 o 
   5   6   2   212804.42   208810.25   2407.98 o 
   6   6   2    10607.90    10290.89    195.61 o 
   7   6   2      653.57      741.03     58.52 o 
   8   6   2     4274.86     4322.14    129.84 o 
   9   6   2      207.01      248.72     73.73 o 
  10   6   2    29916.59    30975.23    834.44 o 
  11   6   2    25539.84    24402.26    628.27 o 
  12   6   2      224.93      175.80    122.66 o 
  13   6   2      397.18      203.58    209.60 o 
  14   6   2    18607.50    18311.21    583.46 o 
  15   6   2     3264.05     2776.78    688.11 o 
 -13   7   2       77.00      181.51    157.61 o 
 -12   7   2      368.29      438.97    166.10 o 
 -11   7   2      509.15      500.41    149.24 o 
 -10   7   2     8595.18     8312.06    345.50 o 
  -9   7   2    24198.78    24894.15    658.52 o 
  -8   7   2      283.37      428.43    138.27 o 
  -7   7   2     2324.94     2701.21    176.62 o 
  -6   7   2      401.91      450.64     44.19 o 
  -5   7   2     3666.64     3715.99     94.88 o 
  -4   7   2    12564.31    12256.00    190.27 o 
  -3   7   2    22267.61    22805.92    324.61 o 
  -2   7   2     9482.70     9047.79    155.16 o 
  -1   7   2    12290.97    11965.79    242.11 o 
   0   7   2    31898.39    30266.10    518.29 o 
   1   7   2    57523.79    55454.67    667.21 o 
   2   7   2     2764.81     2654.77     70.14 o 
   3   7   2      340.60      418.24     34.12 o 
   4   7   2    34755.84    34540.16    482.68 o 
   5   7   2       98.32      283.64     36.33 o 
   6   7   2     1725.64     1745.52     68.90 o 
   7   7   2    14477.43    14572.35    262.46 o 
   8   7   2     3843.10     3939.18    126.78 o 
   9   7   2    21394.93    21738.93    555.45 o 
  10   7   2     9664.15     9997.49    375.69 o 
  11   7   2     1320.48     1294.91    161.04 o 
  12   7   2     2152.93     2455.50    212.66 o 
  13   7   2       97.49      127.18    139.48 o 
  14   7   2    10837.54    10857.54    435.81 o 
 -13   8   2     2637.55     2469.93    312.42 o 
 -12   8   2     2669.07     3015.60    250.77 o 
 -11   8   2     5826.08     6215.91    320.97 o 
 -10   8   2     6012.14     5558.36    431.06 o 
  -9   8   2     1208.34     1215.81    304.51 o 
  -8   8   2    55064.02    54223.30   1190.24 o 
  -7   8   2    17427.19    17368.14    491.75 o 
  -6   8   2    12759.43    12570.54    247.73 o 
  -5   8   2     3259.18     3251.05     90.52 o 
  -4   8   2    13706.31    14234.57    218.17 o 
  -3   8   2    98297.05    95315.47   1121.54 o 
  -2   8   2    28071.61    28388.35    410.45 o 
  -1   8   2     6542.28     6547.11    156.40 o 
   0   8   2     1705.49     1509.75     64.38 o 
   1   8   2    86001.81    84144.67   1582.56 o 
   2   8   2     3457.14     3482.24     86.35 o 
   3   8   2      148.85      205.29     37.14 o 
   4   8   2   145856.89   144647.03   1676.71 o 
   5   8   2    11757.07    11833.19    195.55 o 
   6   8   2      195.84      239.83     42.95 o 
   7   8   2     4532.85     4406.19    159.06 o 
   8   8   2    32530.68    31358.07    568.71 o 
   9   8   2     5522.79     6021.81    415.24 o 
  10   8   2    32169.46    31570.41    764.68 o 
  11   8   2      862.52     1149.63    383.60 o 
  12   8   2       16.76      238.60    132.83 o 
  13   8   2    10489.26     9795.25    406.43 o 
  14   8   2     1673.37     1745.75    220.44 o 
 -12   9   2     1020.57     1150.21    186.24 o 
 -11   9   2      513.09      579.85    174.01 o 
 -10   9   2     7600.35     7682.83    345.69 o 
  -9   9   2     1066.12     1134.34    166.10 o 
  -8   9   2      327.77      328.24    111.19 o 
  -7   9   2     4012.73     3999.45    367.78 o 
  -6   9   2      652.48      812.66    206.46 o 
  -5   9   2    20379.86    20226.55    399.18 o 
  -4   9   2    50729.30    51022.45    847.30 o 
  -3   9   2      201.26      309.28     41.10 o 
  -2   9   2     1023.37     1038.53     72.37 o 
  -1   9   2        9.99       80.55     26.36 o 
   0   9   2    20274.11    19115.10    306.41 o 
   1   9   2     6849.83     6460.88    147.94 o 
   2   9   2    11186.64    11314.70    188.10 o 
   3   9   2    77263.51    76017.95    919.14 o 
   4   9   2    21320.35    21536.89    311.20 o 
   5   9   2     1601.94     1728.90     73.77 o 
   6   9   2    21733.23    21102.88    417.67 o 
   7   9   2       16.48      191.42     85.38 o 
   8   9   2     5448.38     5458.45    190.42 o 
   9   9   2       22.03       82.95     72.77 o 
  10   9   2      228.01      257.84    121.33 o 
  11   9   2     2715.14     2796.16    261.01 o 
  12   9   2      288.34      257.75    141.88 o 
  13   9   2    17939.70    18459.06    592.31 o 
  14   9   2    11620.04    11653.35   1162.67 o 
 -12  10   2     1954.63     2439.33    243.22 o 
 -11  10   2     4614.63     4343.59    288.82 o 
 -10  10   2     1461.55     1500.30    189.82 o 
  -9  10   2    53977.97    55966.48   1914.06 o 
  -8  10   2      875.64      959.38    146.10 o 
  -7  10   2    13849.40    13996.37    442.74 o 
  -6  10   2      165.49      184.87     65.82 o 
  -5  10   2    56205.16    56937.78   1048.07 o 
  -4  10   2    15379.78    15461.76    336.06 o 
  -3  10   2     3257.61     2965.05    134.02 o 
  -2  10   2    13503.95    13389.86    297.73 o 
  -1  10   2     2228.67     2228.86     94.07 o 
   0  10   2    55531.69    52961.74    840.23 o 
   1  10   2     1137.96     1306.00     77.63 o 
   2  10   2    16492.36    16105.65    250.22 o 
   3  10   2    81121.27    80934.06   1183.81 o 
   4  10   2    14046.52    13904.63    230.78 o 
   5  10   2    42147.56    42321.15    728.38 o 
   6  10   2     2099.18     2140.30    122.03 o 
   7  10   2    72270.98    71134.01   1375.68 o 
   8  10   2     1055.28     1098.87    115.46 o 
   9  10   2    25225.00    25843.29    516.20 o 
  10  10   2      691.70      813.48    149.77 o 
  11  10   2     1390.12     1527.89    182.28 o 
  12  10   2      580.61      747.87    172.30 o 
  13  10   2     1382.14     1339.43    199.25 o 
  14  10   2      201.77      357.28    176.62 o 
 -12  11   2      285.08      122.79    162.41 o 
 -11  11   2      189.25       78.78    136.82 o 
 -10  11   2     7075.80     7135.44    933.30 o 
  -9  11   2     7221.02     6956.30    328.52 o 
  -8  11   2     1176.99     1633.67    181.91 o 
  -7  11   2      666.68      662.82    142.37 o 
  -6  11   2     4258.15     4110.07    169.20 o 
  -5  11   2    17724.43    17826.44    384.81 o 
  -4  11   2      335.38      401.69     82.89 o 
  -3  11   2     1071.46     1226.65     97.56 o 
  -2  11   2     7310.43     6888.01    205.48 o 
  -1  11   2      428.69      426.51     89.34 o 
   0  11   2    18506.24    18054.29    591.36 o 
   1  11   2    35524.48    35266.59    538.04 o 
   2  11   2    22154.11    21040.09    357.94 o 
   3  11   2    33609.45    32680.89    466.46 o 
   4  11   2      859.53      971.03     92.35 o 
   5  11   2     2269.96     2375.16    129.99 o 
   6  11   2     1560.80     1510.59    124.88 o 
   7  11   2      781.03      736.35     98.26 o 
   8  11   2     5300.28     5357.59    204.46 o 
   9  11   2     2569.02     2390.23    147.00 o 
  10  11   2     4377.31     4088.41    257.86 o 
  11  11   2     2748.44     2362.55    226.05 o 
  12  11   2     8460.19     9209.47    427.10 o 
  13  11   2    15521.76    15960.79    564.18 o 
 -11  12   2     1019.58      961.48    194.60 o 
 -10  12   2    22230.41    22327.57    806.75 o 
  -9  12   2        3.12      -71.02    130.22 o 
  -8  12   2     2995.64     3060.91    228.03 o 
  -7  12   2     1579.59     1723.42    197.73 o 
  -6  12   2    88997.24    91123.03   2488.88 o 
  -5  12   2        1.69      -37.01     67.77 o 
  -4  12   2      900.45      902.26     97.98 o 
  -3  12   2     5999.21     5794.00    200.07 o 
  -2  12   2      105.73      214.45     78.42 o 
  -1  12   2    13025.58    13846.15    327.77 o 
   0  12   2      790.24      682.18     91.60 o 
   1  12   2    26357.88    27044.90    528.95 o 
   2  12   2    27151.36    27060.42    444.81 o 
   3  12   2    18398.46    18533.67    660.43 o 
   4  12   2    53624.18    53792.01   1003.11 o 
   5  12   2    26916.42    26371.83    521.53 o 
   6  12   2    41181.57    42535.06   1217.03 o 
   7  12   2     2932.74     2988.30    158.38 o 
   8  12   2     1313.76     1493.73    147.01 o 
   9  12   2     1628.37     1676.54    141.14 o 
  10  12   2     1036.19      929.15    170.95 o 
  11  12   2       25.23      151.16    143.39 o 
  12  12   2     6422.08     6302.12    353.24 o 
  13  12   2       21.87        9.85    165.08 o 
 -11  13   2     6591.53     7269.09    656.48 o 
 -10  13   2     9361.71     9720.93    427.59 o 
  -9  13   2       32.95     -164.72    174.01 o 
  -8  13   2       55.94      189.38    268.92 o 
  -7  13   2      111.96      100.47    127.11 o 
  -6  13   2     1484.42     1363.98    167.50 o 
  -5  13   2     2769.34     3064.19    162.36 o 
  -4  13   2     3518.32     3937.73    180.31 o 
  -3  13   2     4698.59     4543.67    185.71 o 
  -2  13   2     3056.23     3060.15    162.37 o 
  -1  13   2     8406.59     8275.44    246.70 o 
   0  13   2    40523.72    40578.64    742.26 o 
   1  13   2     1562.34     1708.98    208.93 o 
   2  13   2    14599.76    15213.30    358.73 o 
   3  13   2    10469.81    10420.86    281.01 o 
   4  13   2     3131.12     3274.63    195.78 o 
   5  13   2       25.00      132.84     83.60 o 
   6  13   2      326.90      406.55     96.25 o 
   7  13   2    14778.89    15058.27    378.70 o 
   8  13   2     4701.33     4786.77    210.13 o 
   9  13   2     1963.95     2012.13    154.27 o 
  10  13   2    11857.18    12138.64    454.93 o 
  11  13   2       51.67      198.28    159.60 o 
  12  13   2     5304.14     5547.26    339.85 o 
 -10  14   2      253.98      349.29    217.51 o 
  -9  14   2     1567.05     1562.01    212.66 o 
  -8  14   2     8573.60     7850.45    494.33 o 
  -7  14   2    62854.68    62808.06   2095.97 o 
  -6  14   2     1737.10     1710.25    191.43 o 
  -5  14   2     5043.05     5000.17    292.34 o 
  -4  14   2     6486.05     6605.80    238.24 o 
  -3  14   2     4789.76     5642.60    218.50 o 
  -2  14   2      785.15      737.08    110.35 o 
  -1  14   2    29467.03    29273.58    586.20 o 
   0  14   2    16673.36    16620.30    391.90 o 
   1  14   2     8570.83     8644.69    471.71 o 
   2  14   2     3743.59     3517.83    221.46 o 
   3  14   2    18589.71    17694.30    519.14 o 
   4  14   2    41438.65    42202.88    956.68 o 
   5  14   2    30953.08    31633.09   1225.67 o 
   6  14   2     5662.82     5822.66    402.35 o 
   7  14   2     1359.30     1409.44    137.01 o 
   8  14   2    13675.57    13277.90    363.40 o 
   9  14   2      659.16      704.13    203.16 o 
  10  14   2      610.29      817.48    179.90 o 
  11  14   2    10769.57    10948.05    457.12 o 
  12  14   2     1269.27     1245.52    221.46 o 
  -9  15   2      615.32      506.44    178.62 o 
  -8  15   2     2076.34     1889.33    226.05 o 
  -7  15   2     2151.71     2213.54    228.49 o 
  -6  15   2     7159.89     6880.63    342.29 o 
  -5  15   2     5591.37     6083.20    237.40 o 
  -4  15   2     2898.82     2934.70    171.98 o 
  -3  15   2     3995.04     4213.61    211.15 o 
  -2  15   2       70.39      139.58     96.37 o 
  -1  15   2    15548.12    15690.76    501.80 o 
   0  15   2      864.08      926.39    116.05 o 
   1  15   2     6562.27     6684.27    301.70 o 
   2  15   2    13071.97    12562.34    424.54 o 
   3  15   2    30485.26    30271.18    762.30 o 
   4  15   2     2683.84     2532.31    212.66 o 
   5  15   2      505.98      572.86    155.40 o 
   6  15   2     6984.38     6367.73    298.11 o 
   7  15   2      269.82      444.33    142.02 o 
   8  15   2     1722.62     2154.55    173.20 o 
   9  15   2     1380.08     1189.11    185.79 o 
  10  15   2     3163.85     3468.01    271.75 o 
  11  15   2      991.13     1366.05    257.05 o 
  -8  16   2    12656.99    13035.28    513.51 o 
  -7  16   2      550.94      840.85    187.29 o 
  -6  16   2       18.79       79.09    145.41 o 
  -5  16   2    10094.37    10353.69    325.77 o 
  -4  16   2     6001.69     6228.46    249.99 o 
  -3  16   2     3851.46     3727.04    196.87 o 
  -2  16   2    55092.81    55237.41   1205.55 o 
  -1  16   2     5734.00     6213.52    244.37 o 
   0  16   2     2863.35     2972.16    228.03 o 
   1  16   2     1115.33     1105.85    170.95 o 
   2  16   2      334.87      346.75    134.53 o 
   3  16   2    19476.68    19289.90   1067.76 o 
   4  16   2    23285.44    22819.70    643.77 o 
   5  16   2      586.47      585.25    280.78 o 
   6  16   2     2039.54     2018.68    407.33 o 
   7  16   2    21216.79    21959.38   1483.00 o 
   8  16   2     1204.31     1275.18    153.51 o 
   9  16   2     2110.19     1891.96    178.89 o 
  10  16   2     9339.32     9205.10    429.47 o 
  -7  17   2     6132.76     6057.85    362.37 o 
  -6  17   2     5634.23     6183.10    348.71 o 
  -5  17   2      681.00      445.67    125.60 o 
  -4  17   2       17.97        2.22    200.00 o 
  -3  17   2     4523.33     4831.84    286.91 o 
  -2  17   2       44.73      127.57    194.12 o 
  -1  17   2      145.94     -154.32    174.01 o 
   0  17   2     6450.63     6797.88    763.25 o 
   1  17   2     3624.35     3937.69    316.37 o 
   2  17   2    20161.58    19045.49    581.06 o 
   3  17   2     6137.50     5894.02    348.01 o 
   4  17   2      870.37      996.45    233.33 o 
   5  17   2      991.81     1122.59    191.43 o 
   6  17   2      253.99      -14.60    145.09 o 
   7  17   2    17056.88    16493.05    553.93 o 
   8  17   2      669.99      725.80    184.06 o 
   9  17   2     2019.36     1707.11    231.78 o 
  10  17   2     1247.29     1118.33    206.26 o 
  -6  18   2    12969.87    12851.34    511.16 o 
  -5  18   2       60.70       17.21    157.56 o 
  -4  18   2      252.53      195.10    129.25 o 
  -3  18   2    33099.09    32880.29    848.93 o 
  -2  18   2     4713.08     5018.55    302.92 o 
  -1  18   2       10.35      -43.81    144.13 o 
   0  18   2     1399.56     1188.26    217.51 o 
   1  18   2    12041.48    11920.46    976.80 o 
   2  18   2     2913.94     2897.90    247.70 o 
   3  18   2    20778.18    20560.32    850.25 o 
   4  18   2      808.03      668.24    391.51 o 
   5  18   2       11.69       24.86    268.92 o 
   6  18   2     8211.86     7581.49    893.76 o 
   7  18   2      217.48      241.17    176.59 o 
   8  18   2     1957.04     1869.42    375.69 o 
   9  18   2     6565.74     6855.69    377.96 o 
  -5  19   2      438.02      620.88    194.79 o 
  -4  19   2    11483.99    12080.75    462.76 o 
  -3  19   2     7549.39     7274.49    553.65 o 
  -2  19   2      224.87      225.74    167.24 o 
  -1  19   2     7193.90     7361.14    370.37 o 
   0  19   2      849.60      784.83    191.43 o 
   1  19   2     3682.89     3760.36    286.04 o 
   2  19   2       14.02      133.61    155.40 o 
   3  19   2       15.62     -147.50    147.50 o 
   4  19   2      387.84      494.45    292.65 o 
   5  19   2      106.88     -153.72    153.72 o 
   6  19   2    17990.57    18219.37    603.55 o 
   7  19   2     5719.61     5199.47    332.54 o 
  -3  20   2     5792.01     5429.42    335.56 o 
  -2  20   2     4854.30     4389.51    308.55 o 
  -1  20   2      329.61      189.33    174.81 o 
   0  20   2    20557.32    20878.87    656.47 o 
   1  20   2      958.59      738.65    195.51 o 
   2  20   2     9460.15     9434.54    450.83 o 
   3  20   2      389.33      205.52    213.55 o 
   4  20   2     1929.05     1409.14    223.50 o 
   5  20   2      956.94     1132.54    280.78 o 
   6  20   2     2985.54     3127.38    276.96 o 
   0  21   2      227.85      -83.05    167.78 o 
   1  21   2     1318.33     1144.68    245.19 o 
   2  21   2      895.99      737.78    205.24 o 
   3  21   2     2599.06     2128.77    254.06 o 
  -1 -19   3    16335.90    17361.00    870.03 o 
   0 -19   3      628.86      611.02    198.01 o 
  -4 -18   3     1366.96     1771.84    264.96 o 
  -3 -18   3     3627.42     3590.81    283.75 o 
  -2 -18   3    15302.55    14754.42    526.72 o 
  -1 -18   3      237.55      142.24    168.87 o 
   0 -18   3     1430.44     1202.75    209.67 o 
   1 -18   3    10689.00    10826.79    446.48 o 
   2 -18   3     1310.28     1055.39    203.62 o 
   3 -18   3     6225.12     5630.54    334.31 o 
   4 -18   3      101.62      -17.37    156.30 o 
  -6 -17   3      644.06      445.63    191.94 o 
  -5 -17   3     1066.15      738.29    195.51 o 
  -4 -17   3      613.87      766.36    195.51 o 
  -3 -17   3     1590.16     1481.33    217.90 o 
  -2 -17   3    23564.64    22396.10    660.60 o 
  -1 -17   3       92.16      270.10    165.28 o 
   0 -17   3     1843.37     1920.04    230.84 o 
   1 -17   3     4676.24     5139.36    311.85 o 
   2 -17   3     4692.75     3873.24    286.04 o 
   3 -17   3     3785.58     3653.02    274.77 o 
   4 -17   3     1921.08     2158.49    292.65 o 
   5 -17   3     2422.26     1993.15    340.10 o 
   6 -17   3     1332.99     1439.50    324.28 o 
  -7 -16   3     3848.01     4087.78    490.62 o 
  -6 -16   3      726.76      587.47    191.43 o 
  -5 -16   3       16.92      -27.82    156.30 o 
  -4 -16   3     3621.17     4480.72    298.23 o 
  -3 -16   3    29259.94    30612.75    811.31 o 
  -2 -16   3     3541.63     3269.02    258.94 o 
  -1 -16   3     5427.79     5513.21    415.24 o 
   0 -16   3     8433.72     8074.48    370.37 o 
   1 -16   3      417.68      274.99    156.30 o 
   2 -16   3     1905.99     1859.15    211.64 o 
   3 -16   3     5452.58     5666.56    319.80 o 
   4 -16   3    17871.77    17862.67    846.30 o 
   5 -16   3     2533.07     2257.77    219.59 o 
   6 -16   3      655.08      838.39    276.83 o 
   7 -16   3     5145.81     5496.73    537.83 o 
  -8 -15   3    11776.66    12045.89    630.12 o 
  -7 -15   3     5335.61     5110.82    258.66 o 
  -6 -15   3      555.64      575.06    127.64 o 
  -5 -15   3      912.47      785.29    145.56 o 
  -4 -15   3     4051.20     4394.32    260.22 o 
  -3 -15   3     5347.47     5196.44    298.23 o 
  -2 -15   3      191.01      178.26    144.13 o 
  -1 -15   3     6803.73     6499.79    334.31 o 
   0 -15   3     1941.60     1596.16    200.41 o 
   1 -15   3    10888.48    11301.49    423.29 o 
   2 -15   3    13249.54    13655.90    468.19 o 
   3 -15   3     7568.80     8115.08    427.10 o 
   4 -15   3      465.11      285.80    280.78 o 
   5 -15   3      550.69      394.77    114.57 o 
   6 -15   3     3137.51     3229.12    253.32 o 
   7 -15   3       57.42        5.82    147.50 o 
   8 -15   3      191.57      -51.63    170.05 o 
  -9 -14   3     6812.96     6756.34    295.76 o 
  -8 -14   3      300.06      138.57    132.46 o 
  -7 -14   3      310.30      195.08    127.21 o 
  -6 -14   3      562.90      835.59    388.97 o 
  -5 -14   3     8674.72     8949.96    313.94 o 
  -4 -14   3    34075.64    35489.89    717.57 o 
  -3 -14   3     4877.72     5047.80    224.36 o 
  -2 -14   3    11463.06    11626.62    335.07 o 
  -1 -14   3     4595.95     4402.27    258.94 o 
   0 -14   3       57.30       56.42    125.00 o 
   1 -14   3     1421.94     1110.70    175.57 o 
   2 -14   3    56960.01    58327.48   1267.19 o 
   3 -14   3     9440.87     9611.75    372.71 o 
   4 -14   3     1084.60      931.20    236.26 o 
   5 -14   3      146.68       30.38     93.60 o 
   6 -14   3      657.39      755.50    164.91 o 
   7 -14   3    29839.20    28627.21    782.45 o 
   8 -14   3     3254.73     3180.36    262.86 o 
   9 -14   3      242.23      265.81    167.24 o 
 -10 -13   3      235.38      189.58    261.01 o 
  -9 -13   3     8211.95     8213.33    314.75 o 
  -8 -13   3     5112.65     5582.41    258.08 o 
  -7 -13   3     4423.69     4121.05    226.69 o 
  -6 -13   3       54.33      -92.64    146.74 o 
  -5 -13   3    18882.17    18300.21    456.25 o 
  -4 -13   3      674.42      708.24    152.02 o 
  -3 -13   3     1771.51     1732.79    220.13 o 
  -2 -13   3    24426.63    24652.78    741.82 o 
  -1 -13   3      225.40      335.86    118.31 o 
   0 -13   3     4162.76     4423.27    257.86 o 
   1 -13   3     2009.13     2149.30    371.74 o 
   2 -13   3     3970.11     3772.47    419.19 o 
   3 -13   3     1400.34     1243.15    124.87 o 
   4 -13   3      668.80      826.34    115.27 o 
   5 -13   3    20213.17    20476.37    467.24 o 
   6 -13   3     8964.04     9212.06    377.23 o 
   7 -13   3      301.03      175.78    136.25 o 
   8 -13   3     3069.61     3186.07    419.20 o 
   9 -13   3      573.64      477.37    172.30 o 
  10 -13   3     6335.63     6543.67    360.31 o 
 -11 -12   3     7733.47     7108.82    585.29 o 
 -10 -12   3     5910.42     5337.03    640.66 o 
  -9 -12   3     9067.45     8308.90    305.06 o 
  -8 -12   3     4939.74     5376.09    248.59 o 
  -7 -12   3     1017.95      968.20    140.23 o 
  -6 -12   3    19775.59    19890.70    481.28 o 
  -5 -12   3     8744.30     8249.30    286.62 o 
  -4 -12   3      133.87      298.56    103.48 o 
  -3 -12   3     2955.99     3062.52    236.38 o 
  -2 -12   3     9176.53     9441.85    462.78 o 
  -1 -12   3      752.10      735.03    107.88 o 
   0 -12   3      554.70      745.91    111.28 o 
   1 -12   3   126983.23   129968.91   2011.55 o 
   2 -12   3      574.54      602.50     97.14 o 
   3 -12   3      144.97      277.32     88.28 o 
   4 -12   3       55.98       88.26     82.57 o 
   5 -12   3     6810.36     6958.81    242.25 o 
   6 -12   3    18871.75    18652.92    778.62 o 
   7 -12   3     6593.41     6383.54    315.06 o 
   8 -12   3      374.01      276.83    201.69 o 
   9 -12   3     2249.39     2565.71    264.96 o 
  10 -12   3    17282.30    17533.55    838.39 o 
  11 -12   3     6428.23     6260.09    353.47 o 
 -11 -11   3     1371.38     1305.04    226.04 o 
 -10 -11   3      916.80      702.90    225.42 o 
  -9 -11   3      873.09      840.64    136.93 o 
  -8 -11   3     9424.00     9169.29    310.72 o 
  -7 -11   3    14446.07    14242.42    385.51 o 
  -6 -11   3    12585.50    13056.22    360.19 o 
  -5 -11   3    10007.76    10400.25    423.06 o 
  -4 -11   3      701.84      881.23    200.25 o 
  -3 -11   3    19107.37    19768.54    446.97 o 
  -2 -11   3     5231.24     5277.20    211.78 o 
  -1 -11   3      372.93      534.69     95.28 o 
   0 -11   3     3726.87     3783.42    172.72 o 
   1 -11   3      408.70      359.07     94.75 o 
   2 -11   3     7161.72     7317.30    194.40 o 
   3 -11   3     8822.95     9120.00    320.78 o 
   4 -11   3    12384.18    12112.00    375.99 o 
   5 -11   3    27379.05    27735.21    552.35 o 
   6 -11   3     1515.71     1848.47    133.58 o 
   7 -11   3     4170.52     4296.92    256.54 o 
   8 -11   3      941.97      947.14    161.53 o 
   9 -11   3     1372.72     1155.82    174.51 o 
  10 -11   3     3671.73     3836.34    280.40 o 
  11 -11   3     4184.00     3960.08    286.81 o 
 -12 -10   3    16626.39    16547.88   1071.72 o 
 -11 -10   3     1099.08     1149.48    229.37 o 
 -10 -10   3     7880.82     7643.04    680.20 o 
  -9 -10   3     9051.58     9337.74    310.09 o 
  -8 -10   3     5684.91     5619.69    239.43 o 
  -7 -10   3    13828.91    13598.18    365.61 o 
  -6 -10   3      144.92      217.44    123.96 o 
  -5 -10   3    12718.32    13279.42    347.97 o 
  -4 -10   3      826.17      899.22    116.05 o 
  -3 -10   3    21441.20    21613.07    468.12 o 
  -2 -10   3      697.10      788.22    105.58 o 
  -1 -10   3    10102.62    10061.00    465.99 o 
   0 -10   3   152178.00   152801.75   2024.03 o 
   1 -10   3        1.56       56.03     57.75 o 
   2 -10   3    10586.45    10273.20    225.31 o 
   3 -10   3     1571.33     1710.08     94.70 o 
   4 -10   3    42187.27    41900.67    632.16 o 
   5 -10   3     2309.19     2295.66    141.22 o 
   6 -10   3    24131.43    23890.11    484.34 o 
   7 -10   3      568.89      593.43    162.14 o 
   8 -10   3     6256.44     6339.41    296.05 o 
   9 -10   3     7621.38     7893.71    379.65 o 
  10 -10   3     4878.06     5106.26    294.50 o 
  11 -10   3     9826.67    10366.67    429.47 o 
  12 -10   3    16611.89    17290.87    588.55 o 
 -12  -9   3      853.85      865.19    201.69 o 
 -11  -9   3      155.56      110.73    158.73 o 
 -10  -9   3        9.18       17.16    130.63 o 
  -9  -9   3    16525.52    16064.27    408.61 o 
  -8  -9   3    36515.54    37146.59    718.33 o 
  -7  -9   3     3052.88     3190.08    175.51 o 
  -6  -9   3    10156.02     9995.25    291.23 o 
  -5  -9   3      961.69      981.51    136.27 o 
  -4  -9   3      813.63      812.24    113.15 o 
  -3  -9   3      241.13      375.71     90.77 o 
  -2  -9   3      130.01      267.42     93.56 o 
  -1  -9   3    15818.20    16182.01    362.63 o 
   0  -9   3     8264.40     8592.69    196.35 o 
   1  -9   3    15448.97    15511.23    288.41 o 
   2  -9   3    33261.42    31953.35    498.43 o 
   3  -9   3     1849.48     1982.90    105.49 o 
   4  -9   3    16792.92    16728.16    351.64 o 
   5  -9   3     3711.74     3662.35    125.67 o 
   6  -9   3     1078.55     1277.45     83.91 o 
   7  -9   3      806.89      754.96    132.83 o 
   8  -9   3       28.20       29.90    112.12 o 
   9  -9   3    14166.13    14634.63    478.34 o 
  10  -9   3    18937.05    19030.45   1233.86 o 
  11  -9   3      206.31      339.49    197.73 o 
  12  -9   3      540.68      350.38    163.35 o 
  13  -9   3       91.30      143.95    157.94 o 
 -12  -8   3      547.41      863.35    195.75 o 
 -11  -8   3     1305.66     1401.53    204.08 o 
 -10  -8   3     4323.21     4236.12    280.78 o 
  -9  -8   3    34887.13    34795.41   1005.35 o 
  -8  -8   3     1849.52     2092.78    149.67 o 
  -7  -8   3      437.38      490.45    103.24 o 
  -6  -8   3    16800.52    16013.52    377.27 o 
  -5  -8   3     3008.77     2821.71    151.60 o 
  -4  -8   3    16849.78    17111.12    673.75 o 
  -3  -8   3       66.30       40.85     91.65 o 
  -2  -8   3    54107.03    53378.71   1120.08 o 
  -1  -8   3    61846.83    61579.86    867.08 o 
   0  -8   3     1157.70     1092.89     70.65 o 
   1  -8   3    59922.82    59724.59    840.68 o 
   2  -8   3    29664.57    29621.56    453.89 o 
   3  -8   3    97186.57    95664.00   1150.72 o 
   4  -8   3     1365.41     1412.30     73.07 o 
   5  -8   3    39993.75    40658.04    541.79 o 
   6  -8   3      891.30     1092.39     69.33 o 
   7  -8   3    14067.94    13699.67    368.96 o 
   8  -8   3       59.12      209.33     72.55 o 
   9  -8   3     2406.10     2733.82    203.04 o 
  10  -8   3     6817.96     7047.03    323.06 o 
  11  -8   3    30735.54    32013.15   1332.72 o 
  12  -8   3       61.12      213.98    149.24 o 
  13  -8   3     9009.91     9762.44    431.31 o 
 -13  -7   3      421.79      470.54    181.18 o 
 -12  -7   3      515.60      438.78    175.57 o 
 -11  -7   3      329.17      163.26    148.13 o 
 -10  -7   3     2961.71     2949.96    264.96 o 
  -9  -7   3    31061.34    30228.76   1028.21 o 
  -8  -7   3       94.77       45.75    101.07 o 
  -7  -7   3     9728.71     9141.27    277.32 o 
  -6  -7   3    12662.57    12537.35    315.51 o 
  -5  -7   3    14193.31    14318.66    335.12 o 
  -4  -7   3     5773.06     5507.97    191.50 o 
  -3  -7   3    11921.65    11689.04    289.58 o 
  -2  -7   3     7678.40     7838.39    225.52 o 
  -1  -7   3    19254.11    18669.49    545.69 o 
   0  -7   3      601.49      779.86     58.74 o 
   1  -7   3    28066.77    27635.01    393.95 o 
   2  -7   3      477.68      467.78     50.56 o 
   3  -7   3     4520.63     4273.27    112.32 o 
   4  -7   3    30518.47    30248.20    413.96 o 
   5  -7   3    35353.89    36174.57    483.52 o 
   6  -7   3      436.44      507.80     54.19 o 
   7  -7   3     2405.94     2314.62    107.13 o 
   8  -7   3     5334.62     5322.44    201.91 o 
   9  -7   3    23823.18    23579.23    425.43 o 
  10  -7   3        3.12     -105.30    105.30 o 
  11  -7   3       25.47      144.47    130.22 o 
  12  -7   3     2012.25     1664.77    304.51 o 
  13  -7   3      244.38     -133.70    177.96 o 
 -13  -6   3     1087.01     1300.74    212.52 o 
 -12  -6   3      108.94      -68.75    225.42 o 
 -11  -6   3     3071.58     2929.35    435.01 o 
 -10  -6   3    38325.79    39831.49   1044.03 o 
  -9  -6   3     5859.21     5908.41    565.52 o 
  -8  -6   3     8877.18     8405.09    253.10 o 
  -7  -6   3    13805.28    14431.91    341.97 o 
  -6  -6   3      210.71      269.82    140.03 o 
  -5  -6   3     3201.12     3404.43    278.58 o 
  -4  -6   3    19387.65    18838.69    387.29 o 
  -3  -6   3    63245.84    63017.79   1641.50 o 
  -2  -6   3     3855.38     4025.83    149.45 o 
  -1  -6   3     4207.94     4119.56    122.95 o 
   0  -6   3   109416.27   107968.77   1564.01 o 
   1  -6   3   152187.84   147656.78   2974.97 o 
   2  -6   3    70433.66    69775.55   1293.45 o 
   3  -6   3      160.37      225.91     39.60 o 
   4  -6   3    33103.81    32994.96    437.64 o 
   5  -6   3    16366.77    17101.84    260.37 o 
   6  -6   3        2.33       11.02     36.45 o 
   7  -6   3     2729.21     2686.15    112.10 o 
   8  -6   3    33041.25    34463.04    549.45 o 
   9  -6   3     5543.13     5408.90    170.59 o 
  10  -6   3    46831.29    47953.87    747.43 o 
  11  -6   3     6062.85     6203.97    203.91 o 
  12  -6   3      883.05     1139.29    174.81 o 
  13  -6   3    14018.47    14341.17    515.00 o 
  14  -6   3     7111.69     8067.56    399.04 o 
 -13  -5   3      101.09      185.00    163.22 o 
 -12  -5   3     1071.33     1279.35    198.48 o 
 -11  -5   3     2610.32     2204.11    214.83 o 
 -10  -5   3     5007.10     5208.27    284.57 o 
  -9  -5   3      280.68      410.75    122.66 o 
  -8  -5   3    13781.76    14321.83    458.14 o 
  -7  -5   3     5603.69     5646.09    192.87 o 
  -6  -5   3    37692.89    35711.61    634.04 o 
  -5  -5   3    28393.13    27457.90    507.57 o 
  -4  -5   3    27057.25    26288.84    483.66 o 
  -3  -5   3     1689.00     1665.84     95.68 o 
  -2  -5   3     3797.99     3266.24    139.89 o 
  -1  -5   3    14031.93    13949.05    237.97 o 
   0  -5   3       75.99      198.32     34.07 o 
   1  -5   3        7.03       65.12     32.20 o 
   2  -5   3     3938.63     3911.18     94.91 o 
   3  -5   3    29673.65    29745.17    395.28 o 
   4  -5   3    68935.43    68673.05    829.02 o 
   5  -5   3     3419.39     3626.67     97.42 o 
   6  -5   3     4383.72     4533.21    124.85 o 
   7  -5   3      375.38      356.93     59.56 o 
   8  -5   3     6785.82     7021.31    185.44 o 
   9  -5   3     5343.71     5267.91    164.32 o 
  10  -5   3     9200.11     9232.52    236.90 o 
  11  -5   3     1096.56     1237.20    129.00 o 
  12  -5   3     2044.81     1949.13    135.66 o 
  13  -5   3     5165.31     4786.51    299.62 o 
  14  -5   3     5689.20     5854.30    375.69 o 
 -13  -4   3       70.50      167.85    150.69 o 
 -12  -4   3     9207.13     8943.84    897.71 o 
 -11  -4   3    23293.44    23010.02    640.20 o 
 -10  -4   3     7132.64     7222.43    313.04 o 
  -9  -4   3     6713.45     6896.36    287.99 o 
  -8  -4   3     6270.99     6433.47    203.27 o 
  -7  -4   3     1427.16     1521.72    103.53 o 
  -6  -4   3     3270.25     3136.97    135.10 o 
  -5  -4   3   120870.24   119560.69   1575.15 o 
  -4  -4   3    49718.93    48900.90    681.68 o 
  -3  -4   3      226.35      347.73     56.20 o 
  -2  -4   3     1438.81     1510.83     86.52 o 
  -1  -4   3    27893.76    27308.95    462.35 o 
   0  -4   3   233894.59   227629.33   2591.53 o 
   1  -4   3    70411.64    69825.34    832.68 o 
   2  -4   3     3098.69     3207.55    126.98 o 
   3  -4   3     1678.89     1639.11     59.29 o 
   4  -4   3   108658.08   112395.71   1462.32 o 
   5  -4   3    33059.96    33708.49    446.55 o 
   6  -4   3      532.48      666.54     46.48 o 
   7  -4   3    69898.78    70598.07    983.69 o 
   8  -4   3    17751.63    18394.60    333.11 o 
   9  -4   3    12446.80    12470.19    266.50 o 
  10  -4   3     7242.17     7325.50    205.98 o 
  11  -4   3     4776.44     4726.04    187.22 o 
  12  -4   3    11353.53    11821.69    294.14 o 
  13  -4   3    20157.76    21495.25    440.65 o 
  14  -4   3     2724.23     3346.83    204.46 o 
 -13  -3   3       22.54        0.00    151.00 o 
 -12  -3   3    12681.22    13109.58    466.97 o 
 -11  -3   3      457.19      495.84    139.82 o 
 -10  -3   3     1822.67     1699.99    185.87 o 
  -9  -3   3    23116.31    23489.62    846.30 o 
  -8  -3   3       39.52       77.50     63.26 o 
  -7  -3   3    19722.69    19277.57    329.32 o 
  -6  -3   3     2862.82     2910.06    102.69 o 
  -5  -3   3    11179.75    11108.60    206.98 o 
  -4  -3   3      521.48      466.94     39.30 o 
  -3  -3   3     1890.50     1806.61     77.82 o 
  -2  -3   3    74143.10    70506.90   1078.70 o 
  -1  -3   3    50212.36    48211.71    804.84 o 
   0  -3   3      105.82      232.93     50.19 o 
   1  -3   3    30372.45    30127.81    381.80 o 
   2  -3   3     4580.00     4488.78     91.11 o 
   3  -3   3    39576.01    40380.71    498.13 o 
   4  -3   3     4447.67     4545.58     94.10 o 
   5  -3   3      548.03      603.78     38.73 o 
   6  -3   3     9655.79     9583.48    157.62 o 
   7  -3   3       55.16      148.72     50.23 o 
   8  -3   3    25509.83    25611.30    423.18 o 
   9  -3   3    34016.11    34861.61    554.55 o 
  10  -3   3       25.12       57.00     64.65 o 
  11  -3   3      184.03      257.09     80.46 o 
  12  -3   3     1077.24     1199.71    116.10 o 
  13  -3   3     4359.48     4738.97    290.34 o 
  14  -3   3     2638.09     2605.69    219.15 o 
 -14  -2   3      562.73      557.79    181.70 o 
 -13  -2   3    14690.03    15413.62    522.72 o 
 -12  -2   3     5985.98     6023.85    313.19 o 
 -11  -2   3       16.50      146.14    177.96 o 
 -10  -2   3     2992.37     3009.36    454.79 o 
  -9  -2   3    12678.86    12310.92    385.90 o 
  -8  -2   3      751.73      931.44     74.25 o 
  -7  -2   3     2558.00     2621.16    105.24 o 
  -6  -2   3   154979.84   155203.45   2019.32 o 
  -5  -2   3     2395.00     2488.15     98.18 o 
  -4  -2   3      163.20      182.58     39.01 o 
  -3  -2   3     2057.58     2158.30     68.77 o 
  -2  -2   3    61924.16    60239.03    802.46 o 
  -1  -2   3    98794.66    95419.11   1105.60 o 
   0  -2   3   188145.48   181046.55   2183.16 o 
   1  -2   3      708.71      903.72     59.53 o 
   2  -2   3      749.04      836.91     36.43 o 
   3  -2   3   152820.23   157420.02   1795.33 o 
   4  -2   3    80884.93    83394.55    976.52 o 
   5  -2   3    23777.20    23463.00    308.96 o 
   6  -2   3   130996.55   134455.19   1762.82 o 
   7  -2   3    42702.21    42055.95    614.20 o 
   8  -2   3     1988.41     2093.43     97.58 o 
   9  -2   3       44.03       39.17     57.38 o 
  10  -2   3     5229.86     5232.57    168.27 o 
  11  -2   3    12761.29    12722.34    288.90 o 
  12  -2   3    23420.53    23695.18    447.73 o 
  13  -2   3     4220.43     4274.72    185.34 o 
  14  -2   3    14358.50    13610.64    391.11 o 
  15  -2   3     1820.11     1956.91    178.75 o 
 -14  -1   3     4079.83     4297.18    569.47 o 
 -13  -1   3     7011.32     6683.85    341.16 o 
 -12  -1   3     3678.96     4128.92    257.27 o 
 -11  -1   3      508.52      634.78    158.19 o 
 -10  -1   3    11165.90    11442.45    383.07 o 
  -9  -1   3     2193.84     2590.58    159.33 o 
  -8  -1   3     2696.13     2881.85    136.84 o 
  -7  -1   3     3146.18     3129.12    138.42 o 
  -6  -1   3     3954.66     4050.31    114.77 o 
  -5  -1   3    12548.19    12704.26    220.84 o 
  -4  -1   3    14182.03    14091.77    231.02 o 
  -3  -1   3    41341.26    40214.52    550.34 o 
  -2  -1   3    96505.95    95624.30   1104.76 o 
  -1  -1   3     4644.55     4506.53     83.36 o 
   0  -1   3    15576.82    14540.20    195.86 o 
   1  -1   3      733.08      787.80     40.81 o 
   2  -1   3     5643.13     5231.75     90.70 o 
   3  -1   3    44777.66    45638.68    594.96 o 
   4  -1   3    58292.14    60179.58    793.05 o 
   5  -1   3     3062.07     3100.62     90.99 o 
   6  -1   3      914.20     1182.23     61.40 o 
   7  -1   3    10543.62    10785.62    210.44 o 
   8  -1   3    47463.29    48841.64    707.86 o 
   9  -1   3     2001.49     2295.15    107.80 o 
  10  -1   3       49.71      145.94     64.19 o 
  11  -1   3     1734.59     1807.37    133.55 o 
  12  -1   3       13.34      144.33     79.78 o 
  13  -1   3     8556.32     8623.95    252.59 o 
  14  -1   3     8119.47     9136.66    315.13 o 
  15  -1   3     3855.99     2950.37    201.38 o 
 -14   0   3     5161.60     5045.97    310.36 o 
 -13   0   3      255.16       88.40    142.53 o 
 -12   0   3     3762.01     3917.01    300.55 o 
 -11   0   3      213.99      334.13    125.74 o 
 -10   0   3    18083.11    17781.18    404.88 o 
  -9   0   3     1113.80      958.53    101.92 o 
  -8   0   3     3541.43     3607.83    210.38 o 
  -7   0   3   130651.36   130514.41   1715.97 o 
  -6   0   3      251.27      355.67     45.59 o 
  -5   0   3    27863.13    28025.94    413.16 o 
  -4   0   3      383.44      472.79     35.78 o 
  -3   0   3   204267.58   207692.34   2354.11 o 
  -2   0   3     2417.42     2342.47     68.68 o 
  -1   0   3   197802.81   199804.31   3341.56 o 
   0   0   3     1356.29     1410.85     42.33 o 
   1   0   3       68.57      155.64     36.94 o 
   2   0   3    38481.89    40054.89    558.99 o 
   3   0   3    42284.84    44350.32    524.77 o 
   4   0   3    62135.00    62771.77    736.23 o 
   5   0   3   190248.53   195014.27   2498.70 o 
   6   0   3    33040.39    33903.09    493.20 o 
   7   0   3    57743.49    57664.25    802.12 o 
   8   0   3    28394.46    27887.22    494.32 o 
   9   0   3     8028.55     8652.19    203.29 o 
  10   0   3    16466.72    16718.25    322.84 o 
  11   0   3     5883.53     6053.09    189.50 o 
  12   0   3        4.96       36.50     81.05 o 
  13   0   3     6995.48     7073.54    262.16 o 
  14   0   3      657.42      634.30    128.51 o 
  15   0   3      118.94      394.72    126.65 o 
 -14   1   3     1800.61     1610.51    209.67 o 
 -13   1   3     2075.06     2177.66    212.30 o 
 -12   1   3      984.20     1049.33    292.65 o 
 -11   1   3      184.43       94.75    126.73 o 
 -10   1   3      106.26      117.99    106.42 o 
  -9   1   3      876.99     1036.07    103.44 o 
  -8   1   3    15545.57    15164.72    339.12 o 
  -7   1   3    18205.60    18511.79    366.45 o 
  -6   1   3    14125.35    13935.88    216.73 o 
  -5   1   3    44293.21    43704.04    542.63 o 
  -4   1   3     5137.05     5559.99    104.41 o 
  -3   1   3    30162.80    29921.72    431.92 o 
  -2   1   3    11351.76    11252.95    157.93 o 
  -1   1   3     1259.46     1290.00     39.07 o 
   0   1   3     8254.21     8353.28    130.85 o 
   1   1   3      492.61      592.94     26.13 o 
   2   1   3    61603.38    61109.48   1224.15 o 
   3   1   3   105695.42   106264.11   1212.20 o 
   4   1   3      930.98     1110.33     74.46 o 
   5   1   3      164.83      245.18     33.68 o 
   6   1   3     2428.39     2441.45     83.79 o 
   7   1   3     8241.07     8354.83    175.89 o 
   8   1   3     3324.83     3350.80    139.28 o 
   9   1   3     1494.36     1729.03     95.30 o 
  10   1   3     6310.95     5944.10    174.84 o 
  11   1   3      715.82      681.43     85.23 o 
  12   1   3    13172.42    13908.07    311.48 o 
  13   1   3    18428.42    18601.57    382.31 o 
  14   1   3      964.22      869.49    204.94 o 
  15   1   3     2821.68     3002.33    201.99 o 
 -14   2   3      127.32      100.58    147.50 o 
 -13   2   3     3729.58     3925.58    257.08 o 
 -12   2   3      792.03      816.71    125.94 o 
 -11   2   3    10880.38    11213.18    320.77 o 
 -10   2   3      735.37      826.25    106.49 o 
  -9   2   3    22022.00    22624.90    466.55 o 
  -8   2   3    43110.79    42483.91   1113.63 o 
  -7   2   3     2646.85     2621.03     97.37 o 
  -6   2   3    44412.57    45516.73    570.80 o 
  -5   2   3    23115.15    23374.56    366.46 o 
  -4   2   3   214662.06   215925.95   2447.97 o 
  -3   2   3     1311.64     1449.30     47.82 o 
  -2   2   3    24014.47    23860.02    309.50 o 
  -1   2   3     1463.25     1516.81     67.84 o 
   0   2   3     6707.32     7075.83    123.69 o 
   1   2   3      511.65      509.41     20.10 o 
   2   2   3    37169.14    38892.16   1551.51 o 
   3   2   3    29226.54    29415.94    401.47 o 
   4   2   3   271557.06   277922.22   2846.17 o 
   5   2   3     4042.44     4133.63     70.11 o 
   6   2   3   111197.95   113230.77   1339.91 o 
   7   2   3    68570.38    69072.54    940.61 o 
   8   2   3    14104.44    14090.10    259.84 o 
   9   2   3    17016.04    16994.09    310.85 o 
  10   2   3      764.32      786.99     79.45 o 
  11   2   3    15406.64    15268.76    313.67 o 
  12   2   3      129.89      160.78     92.72 o 
  13   2   3     2076.25     2419.06    168.47 o 
  14   2   3      105.48      220.13    114.43 o 
  15   2   3     2102.93     2619.86    296.60 o 
 -13   3   3     3344.22     2856.70    189.08 o 
 -12   3   3     4903.58     5047.42    228.74 o 
 -11   3   3     1276.42     1380.45    135.10 o 
 -10   3   3     3857.05     4102.34    259.75 o 
  -9   3   3     6087.58     6472.35    288.37 o 
  -8   3   3    13012.67    13506.60    316.32 o 
  -7   3   3     1105.25     1270.61     69.57 o 
  -6   3   3    13190.21    13229.15    279.04 o 
  -5   3   3      956.86     1028.77     50.54 o 
  -4   3   3     4814.96     4635.21     92.79 o 
  -3   3   3    49394.73    48456.38    651.35 o 
  -2   3   3    82059.95    83204.82    957.29 o 
  -1   3   3       72.79      149.22     19.09 o 
   0   3   3     5401.55     5656.99     94.50 o 
   1   3   3    16913.74    17089.71    397.28 o 
   2   3   3   101981.93   104473.91   1990.98 o 
   3   3   3     2074.18     2500.99     74.20 o 
   4   3   3    10996.97    10939.57    136.19 o 
   5   3   3    17864.84    17759.20    212.75 o 
   6   3   3     4844.15     4881.53     87.25 o 
   7   3   3    28557.96    28542.50    336.43 o 
   8   3   3    30433.19    30490.44    540.13 o 
   9   3   3     1877.78     1647.57    118.73 o 
  10   3   3      493.46      666.67     77.60 o 
  11   3   3      563.59      591.78     83.67 o 
  12   3   3    15861.75    16081.45    395.97 o 
  13   3   3       21.22       52.03     98.89 o 
  14   3   3     7059.10     7209.69    337.50 o 
  15   3   3     4508.70     4232.43    279.47 o 
 -13   4   3        7.64      203.20    205.64 o 
 -12   4   3      801.56      667.27    161.51 o 
 -11   4   3     1524.59     1582.95    223.45 o 
 -10   4   3    22604.69    23182.65    495.73 o 
  -9   4   3     5691.11     6155.66    214.76 o 
  -8   4   3     4980.95     5367.82    198.86 o 
  -7   4   3    34999.74    34662.77    616.10 o 
  -6   4   3    85942.27    86718.13   1034.06 o 
  -5   4   3    94358.62    95341.48   1118.80 o 
  -4   4   3       98.46      119.51     29.97 o 
  -3   4   3     1814.03     1641.26     51.36 o 
  -2   4   3    40705.95    41190.18    563.48 o 
  -1   4   3     4597.02     5558.36     99.98 o 
   0   4   3     4308.69     4515.16    117.19 o 
   1   4   3   243859.89   243097.62   3082.68 o 
   2   4   3     9311.75     9146.61    155.17 o 
   3   4   3   250340.05   258041.75   3269.45 o 
   4   4   3    18366.25    18213.79    300.98 o 
   5   4   3    33552.49    34564.48    384.01 o 
   6   4   3    63350.76    63357.19    684.64 o 
   7   4   3    51599.29    50087.76    557.88 o 
   8   4   3     2476.47     2459.21    100.44 o 
   9   4   3     2478.24     2322.82    102.65 o 
  10   4   3    33442.98    34492.01    545.15 o 
  11   4   3     5198.05     5434.83    175.86 o 
  12   4   3     7904.55     8016.21    262.83 o 
  13   4   3      256.49      298.37    130.63 o 
  14   4   3    12018.98    11470.64    913.53 o 
  15   4   3     7972.07     7572.86    362.37 o 
 -13   5   3     7423.66     6953.56    362.47 o 
 -12   5   3     3097.07     3405.94    403.38 o 
 -11   5   3     4310.11     4391.85    208.55 o 
 -10   5   3     1187.56     1464.87    127.84 o 
  -9   5   3     1899.00     1896.01    127.03 o 
  -8   5   3     8116.43     8500.04    239.87 o 
  -7   5   3     1092.67     1205.29     94.82 o 
  -6   5   3        2.76       62.61     33.94 o 
  -5   5   3     4603.18     4663.95    103.38 o 
  -4   5   3    47513.75    47670.07    583.04 o 
  -3   5   3    72997.28    72779.79    957.16 o 
  -2   5   3     2715.19     2904.79     70.63 o 
  -1   5   3     9204.08     9101.76    182.33 o 
   0   5   3     3983.85     3944.01    106.36 o 
   1   5   3    12270.28    11589.01    194.07 o 
   2   5   3    11530.98    11568.85    204.35 o 
   3   5   3    54027.48    53397.84    809.41 o 
   4   5   3     5016.02     4970.90    107.40 o 
   5   5   3    17675.58    17230.40    209.52 o 
   6   5   3    26517.40    26552.24    312.20 o 
   7   5   3    35432.19    34889.36    425.05 o 
   8   5   3      763.03      763.99     51.11 o 
   9   5   3      682.75      718.16     72.00 o 
  10   5   3     9701.21     9618.33    225.30 o 
  11   5   3     1066.11     1106.44    113.58 o 
  12   5   3      425.75      448.20    125.00 o 
  13   5   3     8509.34     8203.75    343.10 o 
  14   5   3     1449.67     1511.43    478.51 o 
  15   5   3     9982.44    10752.01    429.66 o 
 -13   6   3      747.24      564.20    174.51 o 
 -12   6   3    21305.21    21523.73    646.37 o 
 -11   6   3    10852.44    10491.51    593.20 o 
 -10   6   3      235.86      178.79    119.37 o 
  -9   6   3      204.59      203.27     81.49 o 
  -8   6   3     8744.85     9325.48    254.83 o 
  -7   6   3    92146.47    94814.02   1751.27 o 
  -6   6   3    28990.57    28245.98    382.46 o 
  -5   6   3     1897.94     1766.53     66.21 o 
  -4   6   3     4847.90     5062.99    184.94 o 
  -3   6   3   123737.33   125831.79   1626.13 o 
  -2   6   3     6072.93     6093.66    114.43 o 
  -1   6   3      701.39      889.70     52.31 o 
   0   6   3   186929.05   187525.58   2788.81 o 
   1   6   3    46239.20    45796.83    547.40 o 
   2   6   3    23346.34    23889.13    556.26 o 
   3   6   3    41610.84    41305.09    609.62 o 
   4   6   3      453.50      563.25     46.32 o 
   5   6   3    41669.70    41313.98    512.82 o 
   6   6   3   103175.18   101830.48   1082.04 o 
   7   6   3     7472.05     7403.95    125.24 o 
   8   6   3    19260.78    19087.51    319.71 o 
   9   6   3    26442.29    26504.67    513.77 o 
  10   6   3     7106.36     6784.42    221.49 o 
  11   6   3     2909.18     2874.00    237.28 o 
  12   6   3     6233.88     6290.19    450.83 o 
  13   6   3    22236.37    21137.46   1783.56 o 
  14   6   3      110.93      250.06    145.09 o 
  15   6   3      626.31      884.14    186.79 o 
 -13   7   3      257.76      463.76    174.51 o 
 -12   7   3     1331.71     1039.58    193.60 o 
 -11   7   3       59.35       88.74    162.14 o 
 -10   7   3      721.97      758.24    147.72 o 
  -9   7   3    18089.27    18035.16    814.66 o 
  -8   7   3    17914.90    18126.26    530.85 o 
  -7   7   3      581.03      622.28     94.47 o 
  -6   7   3     8034.95     8185.84    163.69 o 
  -5   7   3     2254.05     2190.62     81.80 o 
  -4   7   3    23929.94    23337.70    352.66 o 
  -3   7   3     3696.87     3936.81     93.44 o 
  -2   7   3     1071.04     1255.51     69.02 o 
  -1   7   3    22366.83    23099.95    525.97 o 
   0   7   3      263.29      376.31     64.46 o 
   1   7   3    27546.11    26965.73    384.84 o 
   2   7   3   104133.46   101001.08   1312.86 o 
   3   7   3       11.92       92.93     19.16 o 
   4   7   3     5710.77     5563.96    178.09 o 
   5   7   3     2409.64     2419.30     64.68 o 
   6   7   3    11661.24    11657.65    189.70 o 
   7   7   3    11724.59    11470.06    193.66 o 
   8   7   3     1258.97     1416.43    102.75 o 
   9   7   3    32370.43    32436.99    605.11 o 
  10   7   3     6793.96     6932.80    284.57 o 
  11   7   3      417.21      618.06    132.83 o 
  12   7   3    16874.97    16526.44    508.11 o 
  13   7   3      215.00      138.33    130.63 o 
  14   7   3     5383.43     5293.74    478.51 o 
  15   7   3      660.64      476.86    221.46 o 
 -13   8   3    27898.26    28315.77    816.44 o 
 -12   8   3     1450.43     1254.57    201.32 o 
 -11   8   3      291.01      452.10    280.78 o 
 -10   8   3      607.79      492.87    146.10 o 
  -9   8   3     5884.22     5886.84    344.06 o 
  -8   8   3    23767.41    24434.00    643.65 o 
  -7   8   3    11986.80    12044.81    383.62 o 
  -6   8   3      268.62      340.00    104.37 o 
  -5   8   3     3101.86     3276.16     99.25 o 
  -4   8   3    98296.89    98428.71   1299.71 o 
  -3   8   3     9012.17     8970.64    164.34 o 
  -2   8   3     9116.96     9063.37    209.64 o 
  -1   8   3   128045.55   126389.58   1922.49 o 
   0   8   3    62299.86    61776.95   1197.73 o 
   1   8   3    11538.42    11418.97    174.86 o 
   2   8   3      494.08      674.52     39.23 o 
   3   8   3     7390.53     7342.40    130.36 o 
   4   8   3    30324.51    30088.62    393.04 o 
   5   8   3   138041.92   139108.14   1616.28 o 
   6   8   3    18979.34    18981.38    278.58 o 
   7   8   3    31505.63    30916.61    467.54 o 
   8   8   3     7059.86     6904.55    175.81 o 
   9   8   3      897.77      910.00    125.38 o 
  10   8   3       66.26       11.42     98.82 o 
  11   8   3    43331.22    41886.84   1914.06 o 
  12   8   3     8998.02     8676.91    356.76 o 
  13   8   3      297.43      662.00    153.92 o 
  14   8   3     1229.88     1414.90    203.62 o 
 -12   9   3     1380.69     1691.47    355.92 o 
 -11   9   3      925.05      811.12    340.10 o 
 -10   9   3     9178.95     9426.18    389.58 o 
  -9   9   3    16585.66    16183.05    511.17 o 
  -8   9   3       45.90       63.47    109.72 o 
  -7   9   3     2519.26     2678.65    261.01 o 
  -6   9   3      677.96      788.66    162.73 o 
  -5   9   3     1749.99     1814.17    127.46 o 
  -4   9   3    30044.61    30302.62    632.44 o 
  -3   9   3    28223.77    28288.80    655.04 o 
  -2   9   3     3739.58     3697.27    133.99 o 
  -1   9   3     1415.11     1627.19     88.45 o 
   0   9   3     8382.46     7857.60    153.32 o 
   1   9   3    46520.74    44425.99    556.22 o 
   2   9   3     2292.99     2226.96    112.06 o 
   3   9   3     4316.85     4170.22     98.35 o 
   4   9   3     1991.26     1924.55     79.63 o 
   5   9   3     3237.43     3359.50     95.32 o 
   6   9   3    29134.19    29142.60    451.16 o 
   7   9   3    25492.70    26003.46    488.16 o 
   8   9   3    16496.04    16430.03    547.54 o 
   9   9   3    14693.66    14684.65    377.28 o 
  10   9   3      303.63      390.19    123.52 o 
  11   9   3     5384.17     5734.89    289.37 o 
  12   9   3     3597.16     3519.76    246.58 o 
  13   9   3       20.44      -19.93    174.01 o 
  14   9   3      260.08      379.92    237.28 o 
 -12  10   3     2001.62     1665.54    593.20 o 
 -11  10   3      221.52      304.92    272.87 o 
 -10  10   3    32408.73    31559.77    901.67 o 
  -9  10   3     3052.60     2936.79    223.68 o 
  -8  10   3    17512.54    16589.02    509.19 o 
  -7  10   3      145.22       20.81    170.05 o 
  -6  10   3     2221.73     2426.52    125.88 o 
  -5  10   3    20427.61    20795.46    419.66 o 
  -4  10   3     3109.06     3588.11    147.26 o 
  -3  10   3    15176.52    15598.24    332.47 o 
  -2  10   3    78532.29    78118.23   1248.74 o 
  -1  10   3    38770.54    40198.54    693.35 o 
   0  10   3    81281.74    80289.91   1232.59 o 
   1  10   3    28085.37    26676.27    364.80 o 
   2  10   3    17485.73    17420.53    260.90 o 
   3  10   3    34550.00    33826.33    450.30 o 
   4  10   3    36361.18    36269.93    480.61 o 
   5  10   3      752.54      873.19     58.26 o 
   6  10   3    17387.52    16652.86    355.73 o 
   7  10   3     1367.88     1549.15    109.70 o 
   8  10   3      337.40      467.30     85.32 o 
   9  10   3       16.41       77.58     70.38 o 
  10  10   3    75170.18    73971.08   1534.32 o 
  11  10   3       85.14      202.55    127.18 o 
  12  10   3      243.14       30.51    132.88 o 
  13  10   3      409.65      223.72    151.86 o 
  14  10   3     1383.58     1704.60    233.33 o 
 -11  11   3      160.41      101.57    153.52 o 
 -10  11   3     4871.53     4317.47    286.93 o 
  -9  11   3     2429.45     2525.88    216.64 o 
  -8  11   3      180.37      460.91    138.63 o 
  -7  11   3      843.68      902.28    150.28 o 
  -6  11   3      160.46      290.50     79.94 o 
  -5  11   3    22136.37    21751.51    442.28 o 
  -4  11   3    44220.57    43035.65    754.22 o 
  -3  11   3      436.50      462.08     79.21 o 
  -2  11   3      260.01      390.40     71.76 o 
  -1  11   3     3366.05     3506.80    185.73 o 
   0  11   3     4754.23     4618.16    166.98 o 
   1  11   3      725.62      788.18     84.48 o 
   2  11   3     3408.32     3156.00    112.76 o 
   3  11   3     7232.95     7221.06    179.23 o 
   4  11   3     3901.72     3997.53    132.43 o 
   5  11   3    29898.76    29893.08    551.83 o 
   6  11   3    51640.41    53070.56   1057.03 o 
   7  11   3     3811.07     3505.24    159.41 o 
   8  11   3     5978.05     6254.99    304.18 o 
   9  11   3    12009.86    12402.00    439.93 o 
  10  11   3     2739.20     2983.59    220.37 o 
  11  11   3      603.25      374.52    146.10 o 
  12  11   3       45.17      125.93    140.57 o 
  13  11   3     2013.97     2133.58    261.01 o 
  14  11   3     2392.87     2157.63    246.58 o 
 -11  12   3    21369.85    21061.92   1202.22 o 
 -10  12   3        2.05       93.09    144.13 o 
  -9  12   3     5643.70     5635.86    474.56 o 
  -8  12   3        5.88       67.67    121.33 o 
  -7  12   3    13702.69    13794.60    459.27 o 
  -6  12   3      928.69      813.20    103.86 o 
  -5  12   3     5539.01     6015.66    208.38 o 
  -4  12   3     3814.76     3817.35    164.92 o 
  -3  12   3    61331.04    62194.23   1278.15 o 
  -2  12   3     7002.04     7304.72    224.40 o 
  -1  12   3    62209.52    60545.75   1234.62 o 
   0  12   3    44777.27    43272.44    765.45 o 
   1  12   3    23390.18    24101.62    652.05 o 
   2  12   3    28162.39    27429.80    445.65 o 
   3  12   3      776.39      767.72     85.62 o 
   4  12   3    16373.12    15985.74    354.44 o 
   5  12   3      564.78      758.39     92.31 o 
   6  12   3     6459.16     6458.43    215.48 o 
   7  12   3      168.00      213.64     80.55 o 
   8  12   3     3218.63     3298.24    169.59 o 
   9  12   3    72585.30    72871.55   1214.59 o 
  10  12   3      702.64      813.16    159.30 o 
  11  12   3     1905.83     1611.38    280.78 o 
  12  12   3      416.78      305.46    159.60 o 
  13  12   3     8717.17     9813.25    438.02 o 
 -10  13   3     6002.32     5503.53    330.56 o 
  -9  13   3     7465.54     7883.39    376.26 o 
  -8  13   3        5.82      -91.13    125.38 o 
  -7  13   3      319.48      281.35    134.46 o 
  -6  13   3     3841.36     4403.60    267.76 o 
  -5  13   3    23017.89    22761.67    479.61 o 
  -4  13   3     1176.65     1123.78    115.43 o 
  -3  13   3     1618.22     1688.27    125.27 o 
  -2  13   3    13844.65    13923.90    339.35 o 
  -1  13   3     7639.05     7783.56    237.83 o 
   0  13   3    13084.25    13134.39    388.92 o 
   1  13   3    13202.75    13253.06    328.70 o 
   2  13   3     1799.24     1849.20    128.83 o 
   3  13   3     3247.68     3541.67    157.65 o 
   4  13   3     3181.60     3087.09    150.92 o 
   5  13   3    17551.38    17608.22    394.77 o 
   6  13   3      479.90      565.27     97.14 o 
   7  13   3    10533.12    10291.33    293.89 o 
   8  13   3    17827.25    18088.80    421.57 o 
   9  13   3    27125.38    26983.81    563.96 o 
  10  13   3     1430.12     1536.57    201.69 o 
  11  13   3       68.84       76.90    146.10 o 
  12  13   3      147.48      224.96    165.08 o 
  13  13   3      169.33      427.60    174.81 o 
 -10  14   3      238.49      436.09    367.78 o 
  -9  14   3     3110.77     3224.35    267.76 o 
  -8  14   3     2299.69     2621.72    328.24 o 
  -7  14   3     1245.69     1378.86    276.83 o 
  -6  14   3    19346.79    18977.41    636.70 o 
  -5  14   3     2593.62     2424.33    237.72 o 
  -4  14   3    43252.91    43162.18    795.76 o 
  -3  14   3     1131.23     1197.86    121.06 o 
  -2  14   3     7680.02     7862.94    253.30 o 
  -1  14   3    21157.19    21822.25    472.69 o 
   0  14   3    46680.95    47052.64   1021.23 o 
   1  14   3     1734.93     1920.50    133.40 o 
   2  14   3      388.66      486.20    131.38 o 
   3  14   3    30973.03    30819.74    751.05 o 
   4  14   3    10382.66    10324.84    368.62 o 
   5  14   3    13686.47    14003.18    345.54 o 
   6  14   3      356.52      459.76    101.89 o 
   7  14   3    16841.12    17101.62    412.51 o 
   8  14   3    21525.46    21105.53    474.92 o 
   9  14   3       33.93      195.68    105.26 o 
  10  14   3     2429.56     2263.23    224.23 o 
  11  14   3     2858.70     2493.30    395.47 o 
  12  14   3    14219.86    14548.46    949.12 o 
  -9  15   3       23.61     -127.27    151.90 o 
  -8  15   3     1637.25     1430.05    210.94 o 
  -7  15   3      908.90      752.32    320.33 o 
  -6  15   3     2130.76     2339.55    222.87 o 
  -5  15   3     4171.20     4302.02    202.50 o 
  -4  15   3    11512.62    11139.16    321.14 o 
  -3  15   3     3620.22     3392.42    302.17 o 
  -2  15   3    10200.25    10299.19    305.18 o 
  -1  15   3    14232.24    13957.26    362.04 o 
   0  15   3    12450.35    12677.22    342.03 o 
   1  15   3      136.49        8.18     84.25 o 
   2  15   3      555.90      630.31    141.88 o 
   3  15   3     8355.95     7657.63    328.52 o 
   4  15   3      594.18      528.10    144.13 o 
   5  15   3     1663.99     1919.37    191.94 o 
   6  15   3    15388.92    15450.98    385.25 o 
   7  15   3     3574.25     3921.06    198.17 o 
   8  15   3    18613.44    18937.29    456.96 o 
   9  15   3     2609.24     2528.52    226.16 o 
  10  15   3       53.87     -142.37    142.37 o 
  11  15   3       95.76        1.39    155.82 o 
  12  15   3      509.16      223.89    169.09 o 
  -8  16   3       68.09      167.91    169.96 o 
  -7  16   3    12955.59    13378.06    505.63 o 
  -6  16   3     5287.12     5659.33    328.69 o 
  -5  16   3     9854.64    10015.96    314.10 o 
  -4  16   3     3671.27     3713.62    199.03 o 
  -3  16   3      537.13      458.77    134.23 o 
  -2  16   3    11367.48    11580.92    350.87 o 
  -1  16   3    51064.33    52677.54   1407.86 o 
   0  16   3     4036.06     4102.48    364.81 o 
   1  16   3     6389.98     6436.79    312.99 o 
   2  16   3    16850.24    16437.61    668.34 o 
   3  16   3     3570.25     3349.07    231.72 o 
   4  16   3     4200.36     4025.71    438.97 o 
   5  16   3     8003.11     8548.50    529.93 o 
   6  16   3    26146.89    25714.42    850.25 o 
   7  16   3      844.39      925.82    272.87 o 
   8  16   3     1113.10      996.88    165.85 o 
   9  16   3     6110.73     6260.43    319.68 o 
  10  16   3    11600.85    11791.34    471.13 o 
  11  16   3     7912.32     8243.39    565.52 o 
  -8  17   3     2978.07     2970.50    300.55 o 
  -7  17   3        6.78      221.07    165.28 o 
  -6  17   3     5162.69     5655.13    338.05 o 
  -5  17   3    21417.16    21306.71    509.11 o 
  -4  17   3      219.88      204.46    114.79 o 
  -3  17   3     1814.02     1862.70    163.55 o 
  -2  17   3       75.72      210.53    108.16 o 
  -1  17   3      537.15      716.23    123.02 o 
   0  17   3     4611.68     4361.55    435.01 o 
   1  17   3       35.38       83.52    136.82 o 
   2  17   3    22995.87    21498.41    620.42 o 
   3  17   3     4243.33     4307.33    273.43 o 
   4  17   3      499.60      457.49    158.73 o 
   5  17   3    15747.18    15267.68    668.34 o 
   6  17   3      335.88      371.18    157.56 o 
   7  17   3     9749.52    10161.06   1028.21 o 
   8  17   3      288.70      365.52    167.24 o 
   9  17   3     1171.06     1122.49    280.78 o 
  10  17   3      803.13      751.39    332.19 o 
  -7  18   3    11180.46    10597.54    471.97 o 
  -6  18   3      176.50        4.24    155.40 o 
  -5  18   3       37.25      300.55    123.59 o 
  -4  18   3     2601.02     2733.44    195.40 o 
  -3  18   3     6315.99     6107.45    342.68 o 
  -2  18   3    28903.36    27478.67    742.10 o 
  -1  18   3     3520.03     3676.38    265.67 o 
   0  18   3     5582.56     5265.38    305.17 o 
   1  18   3     6125.69     6090.05    593.20 o 
   2  18   3       13.64      -81.31    142.37 o 
   3  18   3       46.72     -129.21    129.21 o 
   4  18   3    31995.47    31237.47    905.62 o 
   5  18   3     9181.79     8594.24    573.43 o 
   6  18   3      298.21      261.01    213.55 o 
   7  18   3     2317.28     2194.20    233.72 o 
   8  18   3     2564.52     2004.06    237.38 o 
   9  18   3    15240.61    15907.66    556.61 o 
  -5  19   3      242.78      174.01    167.78 o 
  -4  19   3      341.57      291.00    130.84 o 
  -3  19   3     1308.82     1240.12    203.33 o 
  -2  19   3     1753.26     1745.36    450.83 o 
  -1  19   3    10801.05     9895.66    421.09 o 
   0  19   3     3454.72     2848.70    300.55 o 
   1  19   3     9139.36     8865.13    398.50 o 
   2  19   3     5517.54     5065.71    316.44 o 
   3  19   3      219.25       85.28    153.12 o 
   4  19   3     4356.48     4502.86    684.16 o 
   5  19   3     2760.57     2232.80    238.74 o 
   6  19   3      160.67      394.73    177.92 o 
   7  19   3      335.39      214.17    176.62 o 
   8  19   3     4228.91     4817.84    407.33 o 
  -4  20   3     6158.11     5957.88    341.20 o 
  -3  20   3     5923.25     5599.77    581.34 o 
  -2  20   3       94.71       32.52    174.51 o 
  -1  20   3     2941.50     3101.44    324.28 o 
   0  20   3     2420.34     2269.34    264.96 o 
   1  20   3      442.93      298.08    174.81 o 
   2  20   3      118.29      277.92    178.62 o 
   3  20   3    41146.59    39679.57    998.81 o 
   4  20   3      150.91       23.73    164.91 o 
   5  20   3      141.65      -28.02    213.55 o 
   6  20   3      419.84      345.61    180.53 o 
   7  20   3      721.25      611.66    199.25 o 
  -1  21   3     9411.76    10046.84    457.12 o 
   0  21   3     3289.65     2939.15    274.77 o 
   1  21   3     2601.27     2558.27    510.15 o 
   2  21   3     5833.85     5483.34    419.19 o 
   3  21   3      812.58      726.03    198.01 o 
   4  21   3     1641.13     1951.67    242.08 o 
  -3 -18   4      412.69      260.40    181.18 o 
  -2 -18   4     2881.85     2768.43    259.66 o 
  -1 -18   4      291.98      238.41    175.57 o 
   0 -18   4    13107.40    11795.67    466.37 o 
   1 -18   4     8767.84     8926.97    412.05 o 
   2 -18   4     1042.40      640.99    198.01 o 
   3 -18   4     5822.43     5698.66    336.67 o 
  -5 -17   4     4683.46     4262.48    537.84 o 
  -4 -17   4       93.30     -121.32    163.22 o 
  -3 -17   4     2706.32     2759.11    254.36 o 
  -2 -17   4     6036.80     5434.27    328.69 o 
  -1 -17   4     5465.25     6172.02    349.03 o 
   0 -17   4     1258.54     1264.17    206.71 o 
   1 -17   4     2952.70     2970.22    258.94 o 
   2 -17   4      682.82      741.62    193.60 o 
   3 -17   4     3896.12     3840.88    359.87 o 
   4 -17   4      664.05      650.22    189.82 o 
   5 -17   4     3955.99     3124.19    403.38 o 
  -6 -16   4    13112.88    14426.63    806.75 o 
  -5 -16   4      111.02      -44.54    332.19 o 
  -4 -16   4      929.83     1055.68    195.51 o 
  -3 -16   4      239.46       49.72    155.40 o 
  -2 -16   4     6530.45     6384.88    541.79 o 
  -1 -16   4     7505.09     7119.11    361.47 o 
   0 -16   4    14039.75    14137.90    498.66 o 
   1 -16   4       37.94      -90.96    145.41 o 
   2 -16   4     5258.55     5520.95    315.06 o 
   3 -16   4    28267.24    28608.14    768.82 o 
   4 -16   4     1286.59     1174.96    189.99 o 
   5 -16   4     1528.35     1035.18    185.87 o 
   6 -16   4     1851.29     1439.50    300.55 o 
   7 -16   4    11153.16    10914.89    656.48 o 
  -8 -15   4     1832.77     2004.48    255.63 o 
  -7 -15   4     1621.76     1328.49    175.09 o 
  -6 -15   4    16897.35    17256.67    467.17 o 
  -5 -15   4     4148.96     3936.94    226.05 o 
  -4 -15   4      313.82      238.27    125.94 o 
  -3 -15   4     5841.21     5747.76    474.56 o 
  -2 -15   4     3911.10     3989.26    269.14 o 
  -1 -15   4     2098.80     1988.20    211.64 o 
   0 -15   4      322.19      339.38    177.96 o 
   1 -15   4     9044.74     8714.59    379.20 o 
   2 -15   4       44.90      177.96    145.41 o 
   3 -15   4     3879.01     3744.68    263.50 o 
   4 -15   4    14062.80    14572.37    510.15 o 
   5 -15   4       46.00       11.01    140.57 o 
   6 -15   4     4143.32     4025.85    403.38 o 
   7 -15   4     1176.97      971.25    284.74 o 
   8 -15   4     2040.46     2236.41    240.49 o 
  -8 -14   4       45.15       97.59    134.09 o 
  -7 -14   4     4267.34     4469.11    242.72 o 
  -6 -14   4     3779.05     3967.48    343.73 o 
  -5 -14   4       28.14       -3.39    108.16 o 
  -4 -14   4      389.83      388.88    129.02 o 
  -3 -14   4    36366.59    37753.01    913.07 o 
  -2 -14   4     1503.19     1602.60    148.47 o 
  -1 -14   4    13688.89    13898.07   1138.95 o 
   0 -14   4     4715.34     4766.81    514.11 o 
   1 -14   4      295.23      214.95    140.57 o 
   2 -14   4    30112.20    30739.47    781.49 o 
   3 -14   4     7152.57     7373.77    333.33 o 
   4 -14   4      271.40      195.96    136.25 o 
   5 -14   4     4127.64     4207.01    214.53 o 
   6 -14   4    19490.30    19232.88    771.16 o 
   7 -14   4     9433.26     9305.52    652.52 o 
   8 -14   4     3249.72     3061.67    258.94 o 
   9 -14   4     4984.46     4881.23    314.18 o 
  -9 -13   4      828.12     1080.63    170.87 o 
  -8 -13   4      585.88      855.24    184.32 o 
  -7 -13   4    18027.21    17942.55    470.51 o 
  -6 -13   4     8442.91     8030.33    301.77 o 
  -5 -13   4       31.40       28.80    107.56 o 
  -4 -13   4     1847.93     1806.07    159.45 o 
  -3 -13   4      367.67      299.25    114.57 o 
  -2 -13   4    11825.52    12368.19    347.19 o 
  -1 -13   4     5373.91     5508.81    225.55 o 
   0 -13   4     8444.97     8664.86    442.72 o 
   1 -13   4     2896.63     2810.48    214.83 o 
   2 -13   4      976.62      968.85    177.96 o 
   3 -13   4    22710.38    23021.00    622.67 o 
   4 -13   4     2757.47     2959.51    172.72 o 
   5 -13   4      582.82      727.06    121.03 o 
   6 -13   4     1106.23     1129.34    181.91 o 
   7 -13   4     1013.99     1031.89    316.37 o 
   8 -13   4     2418.92     2447.10    231.64 o 
   9 -13   4     2440.26     2395.69    272.87 o 
  10 -13   4     4237.66     4273.36    597.16 o 
 -10 -12   4     1264.22     1517.63    234.90 o 
  -9 -12   4     1035.53      991.35    154.22 o 
  -8 -12   4      166.57       86.07    120.46 o 
  -7 -12   4    14273.05    14612.76    508.07 o 
  -6 -12   4     8298.75     8197.72    296.22 o 
  -5 -12   4     3105.48     2822.62    253.30 o 
  -4 -12   4    44771.43    45178.79    847.59 o 
  -3 -12   4     2479.00     2556.63    166.31 o 
  -2 -12   4     5329.78     5368.13    223.86 o 
  -1 -12   4     3998.47     4307.48    195.64 o 
   0 -12   4     9146.76     9518.48    283.75 o 
   1 -12   4     9600.23     9592.08    282.19 o 
   2 -12   4    21569.28    21542.83    580.36 o 
   3 -12   4     1312.26     1553.14    128.38 o 
   4 -12   4    26511.00    25706.00    536.63 o 
   5 -12   4    13743.04    13236.81    348.01 o 
   6 -12   4    10914.27    10845.98    312.97 o 
   7 -12   4     6618.68     6333.13    311.85 o 
   8 -12   4    18676.37    19762.98    602.77 o 
   9 -12   4    15743.73    16080.97    541.67 o 
  10 -12   4     1498.80     1659.44    220.37 o 
  11 -12   4     1476.48     1498.25    220.37 o 
 -11 -11   4      107.51       80.60    176.10 o 
 -10 -11   4      255.10      253.10    173.38 o 
  -9 -11   4      663.82      982.70    181.29 o 
  -8 -11   4     4014.97     4099.25    267.11 o 
  -7 -11   4     1510.32     1636.50    218.29 o 
  -6 -11   4       29.05      138.08    110.26 o 
  -5 -11   4      139.04      167.76    122.65 o 
  -4 -11   4       95.19      210.35    103.74 o 
  -3 -11   4    28109.46    29013.31    594.69 o 
  -2 -11   4    32730.75    33423.91    697.45 o 
  -1 -11   4     4120.52     4527.59    243.17 o 
   0 -11   4     2275.86     2570.39    179.00 o 
   1 -11   4      825.82     1109.27    110.69 o 
   2 -11   4     4102.96     4009.56    160.83 o 
   3 -11   4      160.52      138.02     66.49 o 
   4 -11   4      754.48      940.77    107.61 o 
   5 -11   4    11864.88    12628.95    327.53 o 
   6 -11   4    10730.93    10461.79    294.57 o 
   7 -11   4     7356.25     7328.98    525.97 o 
   8 -11   4    10363.23    10397.36    400.82 o 
   9 -11   4      523.30      445.66    150.10 o 
  10 -11   4     2622.00     2474.73    233.72 o 
  11 -11   4      641.78      773.53    184.06 o 
 -11 -10   4     3313.11     2849.04    275.78 o 
 -10 -10   4     1616.44     1369.22    280.78 o 
  -9 -10   4       51.13        5.53    110.29 o 
  -8 -10   4    13013.03    13462.37    375.95 o 
  -7 -10   4    10553.64    11268.96    337.97 o 
  -6 -10   4    16393.77    17155.71    423.96 o 
  -5 -10   4    46199.71    46937.52   1313.47 o 
  -4 -10   4     5670.51     5690.11    226.46 o 
  -3 -10   4     6600.02     6836.59    275.22 o 
  -2 -10   4     3897.29     3816.15    182.33 o 
  -1 -10   4    20217.31    19762.92    705.96 o 
   0 -10   4     4708.70     4784.81    192.26 o 
   1 -10   4    37370.44    37503.10    583.58 o 
   2 -10   4     3383.24     3373.92    132.55 o 
   3 -10   4    37875.26    38075.20    673.20 o 
   4 -10   4       77.97      266.05     65.58 o 
   5 -10   4      956.16     1096.54     95.90 o 
   6 -10   4     6756.44     6876.84    223.97 o 
   7 -10   4    85885.83    85990.12   1785.91 o 
   8 -10   4     2786.19     3090.88    304.51 o 
   9 -10   4     6982.46     6672.61    321.16 o 
  10 -10   4     8754.90     9053.10    510.15 o 
  11 -10   4       60.36      236.46    152.03 o 
  12 -10   4    11912.72    12414.56    652.52 o 
 -11  -9   4       25.08      -27.68    153.92 o 
 -10  -9   4     3237.30     3313.27    273.36 o 
  -9  -9   4     1248.67     1240.96    144.27 o 
  -8  -9   4     2459.74     2628.69    176.57 o 
  -7  -9   4     3840.15     4053.20    310.48 o 
  -6  -9   4       19.59       10.88     99.97 o 
  -5  -9   4      108.90      178.50    200.53 o 
  -4  -9   4    21043.75    20854.92    461.38 o 
  -3  -9   4    52114.12    53317.05    976.91 o 
  -2  -9   4        4.67       92.61     84.25 o 
  -1  -9   4     5852.93     6022.44    262.05 o 
   0  -9   4    22005.06    22749.68    385.29 o 
   1  -9   4    12231.19    12247.14    252.09 o 
   2  -9   4     4679.72     4691.23    148.41 o 
   3  -9   4    12510.06    12534.17    253.32 o 
   4  -9   4     4387.47     4384.15    142.18 o 
   5  -9   4    10904.84    11140.79    234.65 o 
   6  -9   4     1245.62     1481.49     90.56 o 
   7  -9   4    10056.31    10303.04    541.79 o 
   8  -9   4      197.38       18.64    154.23 o 
   9  -9   4     2129.95     2486.67    209.01 o 
  10  -9   4     5780.61     5759.33    802.80 o 
  11  -9   4     6588.43     6536.20    342.06 o 
  12  -9   4      334.11      294.01    280.78 o 
 -12  -8   4     5810.00     5505.68    349.24 o 
 -11  -8   4      267.21      304.51    173.38 o 
 -10  -8   4      689.10      825.72    176.10 o 
  -9  -8   4     4889.04     4774.64    290.18 o 
  -8  -8   4     1136.36     1295.74    204.74 o 
  -7  -8   4    19600.81    18979.99    437.91 o 
  -6  -8   4    41831.30    41605.24    918.97 o 
  -5  -8   4     3147.16     3373.85    170.68 o 
  -4  -8   4    35121.01    34792.03    669.54 o 
  -3  -8   4    53165.45    53650.08    921.15 o 
  -2  -8   4     9059.73     8905.71    464.15 o 
  -1  -8   4    11068.12    10693.00    276.09 o 
   0  -8   4    24674.24    25056.06    472.36 o 
   1  -8   4     3093.06     3201.10    124.95 o 
   2  -8   4    30775.99    30217.05    536.72 o 
   3  -8   4      337.42      400.91     57.36 o 
   4  -8   4      310.61      370.46     57.87 o 
   5  -8   4     7410.82     7693.49    169.49 o 
   6  -8   4   145700.31   146660.86   1935.58 o 
   7  -8   4     5344.75     5365.04    185.85 o 
   8  -8   4     2110.28     2265.64    128.14 o 
   9  -8   4    12666.79    12296.82    743.48 o 
  10  -8   4    10286.52    10605.21    490.38 o 
  11  -8   4     3319.90     3549.76    960.98 o 
  12  -8   4     2373.36     2541.84    231.07 o 
  13  -8   4     7239.98     7228.15    374.33 o 
 -12  -7   4     4475.84     4526.36    312.60 o 
 -11  -7   4      569.42      725.60    184.56 o 
 -10  -7   4     5631.79     5392.54    313.04 o 
  -9  -7   4     9813.97     9939.95    743.48 o 
  -8  -7   4    14260.01    14775.43    428.59 o 
  -7  -7   4      828.29      832.69    110.26 o 
  -6  -7   4     3152.57     3015.66    158.87 o 
  -5  -7   4       43.93       65.32     81.55 o 
  -4  -7   4    15599.26    15350.96    358.04 o 
  -3  -7   4     2923.44     3237.28    159.77 o 
  -2  -7   4    18325.81    18346.39    608.84 o 
  -1  -7   4    22688.54    22776.99    504.76 o 
   0  -7   4    33732.12    32607.66    445.04 o 
   1  -7   4    18235.43    17399.30    315.46 o 
   2  -7   4    29213.93    28659.21    477.30 o 
   3  -7   4      497.61      661.71     58.38 o 
   4  -7   4     2519.71     2449.53     90.35 o 
   5  -7   4     6192.27     6442.17    146.76 o 
   6  -7   4       58.08      137.90     49.09 o 
   7  -7   4       29.00       23.01     57.05 o 
   8  -7   4     2024.15     1989.69    109.46 o 
   9  -7   4    12868.77    12501.00    282.18 o 
  10  -7   4    16901.57    16914.19    395.70 o 
  11  -7   4      404.18      251.78    201.69 o 
  12  -7   4     1696.66     1829.62    204.69 o 
  13  -7   4       12.58       85.25    162.14 o 
 -13  -6   4     5987.86     5307.17    482.47 o 
 -12  -6   4      368.03      365.21    176.10 o 
 -11  -6   4      307.14      514.61    213.55 o 
 -10  -6   4      176.15      237.75    142.53 o 
  -9  -6   4     9897.88     9519.86    399.42 o 
  -8  -6   4    12041.51    12556.04    386.84 o 
  -7  -6   4    38365.09    39397.06    740.26 o 
  -6  -6   4       91.95      158.36    109.95 o 
  -5  -6   4    38395.26    38682.24    691.77 o 
  -4  -6   4    78348.29    79191.68   1265.37 o 
  -3  -6   4     4472.82     3952.09    251.07 o 
  -2  -6   4    15460.20    15334.47    420.91 o 
  -1  -6   4    12033.18    12018.80    223.33 o 
   0  -6   4    57475.12    56534.09    706.46 o 
   1  -6   4     2794.35     2793.27     90.30 o 
   2  -6   4     3069.76     3221.22     97.42 o 
   3  -6   4     9652.96     9577.21    175.49 o 
   4  -6   4    40756.15    41181.16    536.47 o 
   5  -6   4   104441.75   106835.62   1595.69 o 
   6  -6   4    17189.10    17447.59    273.14 o 
   7  -6   4     4008.06     3809.04    212.34 o 
   8  -6   4    16148.79    16203.47    315.61 o 
   9  -6   4    39256.52    39291.35    955.53 o 
  10  -6   4     1404.62     1407.99    139.28 o 
  11  -6   4    20445.97    21328.03    417.98 o 
  12  -6   4     7765.46     7050.64    341.68 o 
  13  -6   4       44.61       64.32    217.51 o 
  14  -6   4     1153.79     1270.97    204.69 o 
 -13  -5   4    13674.34    15024.77    550.69 o 
 -12  -5   4      408.08      293.81    168.87 o 
 -11  -5   4     1505.35     1193.24    187.29 o 
 -10  -5   4     5146.51     5514.39    324.28 o 
  -9  -5   4     6269.45     5473.14    427.10 o 
  -8  -5   4     2051.60     2227.92    172.78 o 
  -7  -5   4     1109.84     1057.76    103.53 o 
  -6  -5   4    20838.02    20598.48    425.48 o 
  -5  -5   4      188.36      253.60     74.19 o 
  -4  -5   4    13883.38    13730.80    441.87 o 
  -3  -5   4    54523.91    53514.37    880.83 o 
  -2  -5   4      870.69      894.16     87.52 o 
  -1  -5   4    26929.98    26661.27    412.12 o 
   0  -5   4      385.36      314.55     38.66 o 
   1  -5   4    11256.77    11096.14    201.89 o 
   2  -5   4      409.26      432.09     42.77 o 
   3  -5   4     3234.87     3353.64     99.67 o 
   4  -5   4    48117.41    47929.40    604.56 o 
   5  -5   4    35978.72    35807.38    587.05 o 
   6  -5   4     2286.54     2407.82    143.50 o 
   7  -5   4     8611.37     8689.24    203.21 o 
   8  -5   4     5699.55     5671.94    165.88 o 
   9  -5   4    15135.31    15716.41    314.26 o 
  10  -5   4      356.76      475.75     82.03 o 
  11  -5   4      606.99      688.46     95.52 o 
  12  -5   4     2581.64     2649.88    160.97 o 
  13  -5   4      138.48      271.68     99.25 o 
  14  -5   4     3839.69     4038.05    290.49 o 
 -13  -4   4     3931.53     3921.68    290.66 o 
 -12  -4   4       53.95       99.02    145.09 o 
 -11  -4   4     1235.84     1180.62    181.18 o 
 -10  -4   4    35318.17    33399.27    824.92 o 
  -9  -4   4     2301.97     2396.64    198.48 o 
  -8  -4   4    20622.63    20699.75    445.32 o 
  -7  -4   4     9469.86     9619.45    297.88 o 
  -6  -4   4     1112.22     1047.81     95.68 o 
  -5  -4   4    73236.98    72320.02   1148.67 o 
  -4  -4   4    30410.10    30073.45    538.57 o 
  -3  -4   4      567.53      728.22    119.18 o 
  -2  -4   4    15887.40    15902.11    320.89 o 
  -1  -4   4   101690.18   100412.83   1183.06 o 
   0  -4   4    80042.38    77765.07   1286.01 o 
   1  -4   4    25209.81    24557.53    445.39 o 
   2  -4   4    19687.68    19201.49    272.68 o 
   3  -4   4   106863.91   108574.38   1298.42 o 
   4  -4   4    22874.62    22842.82    315.85 o 
   5  -4   4     7382.95     7320.15    141.86 o 
   6  -4   4      731.56      681.19     49.71 o 
   7  -4   4    47030.79    47529.33    698.10 o 
   8  -4   4    40691.10    41669.13    635.56 o 
   9  -4   4    11774.40    12068.64    261.33 o 
  10  -4   4    41715.38    42450.40    670.89 o 
  11  -4   4     3383.22     3430.19    154.52 o 
  12  -4   4      744.71      877.21    107.73 o 
  13  -4   4      139.74      197.73     93.76 o 
  14  -4   4     8193.08     8190.76    266.54 o 
 -13  -3   4     3020.06     3136.90    262.86 o 
 -12  -3   4      141.42       12.75    136.25 o 
 -11  -3   4      202.19      247.21    142.53 o 
 -10  -3   4       24.59       23.73    111.85 o 
  -9  -3   4    15563.62    16202.44    480.98 o 
  -8  -3   4     6790.32     6449.88    209.31 o 
  -7  -3   4    14112.72    13618.55    408.58 o 
  -6  -3   4     6529.15     6389.73    157.41 o 
  -5  -3   4     8085.00     8208.57    171.23 o 
  -4  -3   4    64348.83    62516.29    856.93 o 
  -3  -3   4     5169.38     5120.98    123.20 o 
  -2  -3   4     9003.43     8729.78    147.70 o 
  -1  -3   4     6032.41     5664.79    109.34 o 
   0  -3   4     6147.31     5764.26    112.44 o 
   1  -3   4    12512.80    12761.60    192.73 o 
   2  -3   4    14121.33    13467.61    199.61 o 
   3  -3   4    26530.52    27375.94    357.58 o 
   4  -3   4    71435.01    70533.05    843.92 o 
   5  -3   4     4787.74     4922.14    133.41 o 
   6  -3   4    13884.82    14428.60    248.88 o 
   7  -3   4     1337.29     1514.34     82.20 o 
   8  -3   4     3841.18     3895.27    133.90 o 
   9  -3   4    13653.63    14105.93    284.58 o 
  10  -3   4     7765.16     7942.97    211.76 o 
  11  -3   4     1988.96     1987.88    137.37 o 
  12  -3   4       18.32      -26.82     74.76 o 
  13  -3   4     1750.51     1568.18    156.40 o 
  14  -3   4    12043.04    12204.96    323.38 o 
  15  -3   4      775.36      609.77    112.36 o 
 -13  -2   4     2330.59     2173.30    288.69 o 
 -12  -2   4      254.45      355.78    292.65 o 
 -11  -2   4    37771.73    36588.25    886.44 o 
 -10  -2   4     2187.63     2308.82    601.11 o 
  -9  -2   4     2152.81     2528.82    187.29 o 
  -8  -2   4     7101.54     7169.59    212.96 o 
  -7  -2   4     3751.07     3678.33    124.14 o 
  -6  -2   4    19594.62    19434.38    326.48 o 
  -5  -2   4    94509.73    93106.68   1241.97 o 
  -4  -2   4     7671.80     7838.68    157.93 o 
  -3  -2   4    85210.51    86831.01   1024.61 o 
  -2  -2   4    47158.74    45690.94    703.80 o 
  -1  -2   4   106811.15   105805.97   1229.45 o 
   0  -2   4    16912.29    16453.83    229.65 o 
   1  -2   4    63445.40    62264.33    740.13 o 
   2  -2   4   148336.50   150427.03   1924.68 o 
   3  -2   4     5154.12     4964.13     95.69 o 
   4  -2   4     2223.31     2233.40     67.31 o 
   5  -2   4      857.15      908.04     56.79 o 
   6  -2   4    99759.88   100736.22   1182.86 o 
   7  -2   4    41326.33    41857.43    615.34 o 
   8  -2   4     2639.34     2829.46    112.02 o 
   9  -2   4    36895.58    38566.33    599.38 o 
  10  -2   4     4265.86     4364.59    157.15 o 
  11  -2   4     2365.50     2474.87    138.14 o 
  12  -2   4      886.00      901.90    101.83 o 
  13  -2   4    46723.07    46844.14    888.72 o 
  14  -2   4     1750.34     1671.62    199.78 o 
  15  -2   4     1902.06     2188.26    182.33 o 
 -13  -1   4      414.99      523.31    169.96 o 
 -12  -1   4      483.02      150.28    145.41 o 
 -11  -1   4      547.16      548.06    154.23 o 
 -10  -1   4    22845.73    22666.94    601.20 o 
  -9  -1   4    28526.29    28956.34    696.28 o 
  -8  -1   4     5306.27     5400.73    189.66 o 
  -7  -1   4     3253.08     3158.59    114.96 o 
  -6  -1   4     2126.57     2129.12     89.79 o 
  -5  -1   4    15261.69    14800.04    326.50 o 
  -4  -1   4      392.75      488.89     47.60 o 
  -3  -1   4     2035.54     1759.31     66.09 o 
  -2  -1   4    34397.92    33396.66    417.94 o 
  -1  -1   4    52474.45    51161.75    614.40 o 
   0  -1   4     9745.36     9091.49    172.06 o 
   1  -1   4    44341.42    42237.28    508.08 o 
   2  -1   4      199.16      223.74     27.58 o 
   3  -1   4    26760.80    27288.78    344.46 o 
   4  -1   4     9309.46     9280.39    144.72 o 
   5  -1   4      129.14      245.71     36.33 o 
   6  -1   4     2076.96     2253.62     84.82 o 
   7  -1   4      831.35      902.10     63.42 o 
   8  -1   4    45299.32    45960.86    674.50 o 
   9  -1   4    40098.74    39277.42    602.40 o 
  10  -1   4      186.45      201.64     64.52 o 
  11  -1   4      115.93      164.11     74.20 o 
  12  -1   4     1112.81     1299.05    113.24 o 
  13  -1   4     1911.42     2068.52    136.89 o 
  14  -1   4       90.23      119.85     97.96 o 
  15  -1   4      319.54      335.97    127.44 o 
 -13   0   4     4852.03     4509.21    290.82 o 
 -12   0   4    19451.74    18799.57    593.20 o 
 -11   0   4     5078.64     5302.66    279.47 o 
 -10   0   4     9798.25     9313.29    343.92 o 
  -9   0   4     1845.94     1817.96    127.70 o 
  -8   0   4    20792.19    19311.29    404.77 o 
  -7   0   4     9130.34     9196.49    196.99 o 
  -6   0   4    61524.94    61259.94    846.86 o 
  -5   0   4     9938.25    10019.11    170.72 o 
  -4   0   4    61641.85    63551.64    919.87 o 
  -3   0   4     1513.97     1671.82    101.53 o 
  -2   0   4     8308.44     8457.80    133.92 o 
  -1   0   4    25344.70    25721.06    324.36 o 
   0   0   4   392126.66   381915.91   4612.49 o 
   1   0   4    21162.31    20144.33    289.14 o 
   2   0   4    69698.37    70906.52    819.87 o 
   3   0   4    43459.73    44985.16    535.98 o 
   4   0   4      981.93     1063.09     41.43 o 
   5   0   4   112158.59   108840.77   1258.18 o 
   6   0   4     6055.00     5914.59    136.93 o 
   7   0   4    11060.63    11052.61    215.47 o 
   8   0   4     6182.85     6307.90    159.32 o 
   9   0   4    17129.85    16645.32    309.47 o 
  10   0   4     7434.05     8260.85    209.24 o 
  11   0   4     4103.99     4028.13    183.32 o 
  12   0   4    83729.84    83015.24   1198.03 o 
  13   0   4        4.69      -82.13     82.13 o 
  14   0   4     1161.41     1184.36    277.29 o 
  15   0   4      312.20      180.17    155.14 o 
 -13   1   4       51.04      -12.65    139.48 o 
 -12   1   4       15.70      164.94    133.88 o 
 -11   1   4     8544.29     8181.78    338.33 o 
 -10   1   4    22313.53    22075.99    527.82 o 
  -9   1   4      769.01      879.19    128.93 o 
  -8   1   4     4459.25     4322.21    204.19 o 
  -7   1   4    18245.96    18463.30    315.30 o 
  -6   1   4     8170.77     8135.52    172.63 o 
  -5   1   4     5564.81     5547.36    117.12 o 
  -4   1   4    17715.68    17372.00    244.85 o 
  -3   1   4    10551.36    10507.30    161.23 o 
  -2   1   4    61357.50    61759.82    727.66 o 
  -1   1   4     6165.47     6453.97    104.85 o 
   0   1   4    26176.77    26575.01    325.30 o 
   1   1   4     3313.65     3305.87     74.71 o 
   2   1   4     5890.33     5778.05    115.38 o 
   3   1   4    43281.35    44146.75    521.92 o 
   4   1   4    66633.48    66697.00    780.11 o 
   5   1   4     3178.08     3426.36     95.22 o 
   6   1   4     7046.07     6952.03    166.68 o 
   7   1   4    17945.34    18338.10    304.99 o 
   8   1   4    57937.33    59359.45    892.74 o 
   9   1   4      239.36      343.90     63.95 o 
  10   1   4      723.80      848.53     83.29 o 
  11   1   4    11209.92    11448.14    297.96 o 
  12   1   4     1399.57     1688.48    119.64 o 
  13   1   4     3103.96     2942.63    154.75 o 
  14   1   4     4931.44     5315.25    243.71 o 
  15   1   4       55.94      104.97    119.48 o 
 -13   2   4    11940.80    11740.39    581.34 o 
 -12   2   4     4494.54     4776.77    282.39 o 
 -11   2   4    24788.19    24899.70    538.58 o 
 -10   2   4    25397.46    25197.34    524.87 o 
  -9   2   4    13678.68    13657.27    418.10 o 
  -8   2   4     8038.48     8468.06    240.39 o 
  -7   2   4    20850.22    20972.07    422.14 o 
  -6   2   4      996.00      973.66     58.07 o 
  -5   2   4    15675.58    16079.85    237.89 o 
  -4   2   4       18.97      116.40     38.53 o 
  -3   2   4     2919.03     3603.97    101.76 o 
  -2   2   4     3175.11     3224.56     82.01 o 
  -1   2   4   779242.06   757506.19  14827.91 o 
   0   2   4     7227.13     7602.49    119.19 o 
   1   2   4     3196.83     3280.35     68.94 o 
   2   2   4    39694.05    40897.52    778.11 o 
   3   2   4    68967.86    69791.38    998.89 o 
   4   2   4    26019.14    25593.32    318.36 o 
   5   2   4     1755.51     1377.75     47.12 o 
   6   2   4    38240.73    38993.34    480.38 o 
   7   2   4      926.01     1088.84     89.05 o 
   8   2   4    26872.65    27057.07    425.29 o 
   9   2   4    18473.16    19080.44    337.00 o 
  10   2   4    41018.68    41174.38    631.05 o 
  11   2   4    62980.43    65504.68   1142.67 o 
  12   2   4       21.84       15.24     81.05 o 
  13   2   4     2198.99     2410.36    178.67 o 
  14   2   4     2261.67     2382.15    179.02 o 
  15   2   4     8384.13     8433.92    315.79 o 
 -13   3   4      347.41      376.54    156.30 o 
 -12   3   4       35.48      207.65    107.61 o 
 -11   3   4     3979.67     4142.00    218.70 o 
 -10   3   4     2239.46     2209.52    205.73 o 
  -9   3   4    13003.41    12981.13    325.97 o 
  -8   3   4    18631.19    19595.95    550.75 o 
  -7   3   4    23443.56    22943.45    369.92 o 
  -6   3   4    15131.62    14907.25    233.16 o 
  -5   3   4    36522.15    35643.90    458.74 o 
  -4   3   4        2.73        5.53     25.77 o 
  -3   3   4     8679.19     8461.31    177.34 o 
  -2   3   4    10531.73    10086.44    148.83 o 
  -1   3   4      869.45     1017.87     39.00 o 
   0   3   4      719.35      839.66     34.67 o 
   1   3   4     1908.70     1922.13     42.49 o 
   2   3   4    49963.50    52528.72   1301.91 o 
   3   3   4    93808.87    95039.24   2066.32 o 
   4   3   4     1804.92     1756.99     39.21 o 
   5   3   4    15644.26    16200.14    255.54 o 
   6   3   4      992.93     1086.06     37.63 o 
   7   3   4    16394.39    16526.67    277.45 o 
   8   3   4     9689.70     9765.63    311.66 o 
   9   3   4    17154.22    16636.23    303.01 o 
  10   3   4     5986.04     6191.27    175.34 o 
  11   3   4     7174.03     7211.55    200.46 o 
  12   3   4     7041.99     7176.33    211.86 o 
  13   3   4     5370.37     5316.56    255.75 o 
  14   3   4       49.90       64.10    128.83 o 
  15   3   4      653.27      645.35    164.91 o 
 -13   4   4       35.27       42.18    142.53 o 
 -12   4   4    11919.69    12922.66    372.95 o 
 -11   4   4    29266.22    30376.60    625.29 o 
 -10   4   4     9526.09     9638.07    285.77 o 
  -9   4   4     5525.01     5571.52    207.18 o 
  -8   4   4      891.57     1172.03    103.74 o 
  -7   4   4    25600.22    25627.29    404.47 o 
  -6   4   4     7006.11     7139.88    141.17 o 
  -5   4   4     3635.43     3677.95     93.75 o 
  -4   4   4     7525.60     6983.30    194.51 o 
  -3   4   4    39786.79    40616.72    499.04 o 
  -2   4   4   256530.05   259297.50   2925.29 o 
  -1   4   4    51384.53    53868.06    768.15 o 
   0   4   4     6694.11     6808.56    122.15 o 
   1   4   4    16409.68    16946.23    244.11 o 
   2   4   4   204059.16   207339.89   4766.24 o 
   3   4   4      345.16      378.76     35.65 o 
   4   4   4    28788.91    27840.62    719.22 o 
   5   4   4    26501.29    25969.65    303.02 o 
   6   4   4     1242.93     1185.66     40.68 o 
   7   4   4     9751.81     9770.67    141.99 o 
   8   4   4      793.03      853.69     63.95 o 
   9   4   4    63819.49    63895.64    902.63 o 
  10   4   4    21980.12    23601.21    406.23 o 
  11   4   4      943.83      947.77    130.14 o 
  12   4   4    18187.32    18821.45    435.57 o 
  13   4   4    20091.55    19214.99    461.38 o 
  14   4   4     2760.02     3183.05    241.23 o 
  15   4   4      122.02      236.98    147.50 o 
 -13   5   4     4466.27     4828.33    305.17 o 
 -12   5   4      145.40      240.41    146.24 o 
 -11   5   4     4116.70     4051.24    258.94 o 
 -10   5   4    20437.99    21212.06    468.84 o 
  -9   5   4     1516.49     1526.46    123.25 o 
  -8   5   4    12894.58    12810.28    310.74 o 
  -7   5   4      524.98      422.04     76.76 o 
  -6   5   4     7300.34     7218.56    144.24 o 
  -5   5   4      883.06      929.90     52.58 o 
  -4   5   4     1588.18     1676.96     98.88 o 
  -3   5   4    36666.22    36681.84    456.06 o 
  -2   5   4    66979.97    67354.50   1153.03 o 
  -1   5   4     1148.80     1221.01     46.35 o 
   0   5   4    10243.51    10671.03    170.10 o 
   1   5   4    11277.28    10793.57    168.49 o 
   2   5   4    33571.49    33211.50    510.25 o 
   3   5   4     7102.10     7434.12    136.38 o 
   4   5   4      110.26      319.26    102.44 o 
   5   5   4    13793.20    13398.06    221.00 o 
   6   5   4     2033.01     2063.21     53.24 o 
   7   5   4    26892.46    26177.23    312.98 o 
   8   5   4    73536.24    72971.70    880.25 o 
   9   5   4      560.25      500.78     64.65 o 
  10   5   4     3551.47     3478.65    136.21 o 
  11   5   4      861.80      677.60     83.14 o 
  12   5   4     1535.42     1623.41    136.38 o 
  13   5   4     1079.16     1299.44    169.96 o 
  14   5   4       28.72      101.79    128.27 o 
  15   5   4     7615.41     8368.20    980.76 o 
 -13   6   4       83.37      138.13    155.40 o 
 -12   6   4    14390.12    15295.15    524.77 o 
 -11   6   4    13442.19    14075.31    481.86 o 
 -10   6   4      983.75     1017.66    155.82 o 
  -9   6   4      354.79      448.28     94.85 o 
  -8   6   4    45587.60    45961.23    809.07 o 
  -7   6   4    20789.47    21191.96    426.41 o 
  -6   6   4     9641.45     9547.65    171.98 o 
  -5   6   4    19804.10    19662.33    282.94 o 
  -4   6   4    78217.35    79193.77    941.27 o 
  -3   6   4    44847.62    46447.09    634.81 o 
  -2   6   4     9236.49     9375.35    223.76 o 
  -1   6   4    13357.12    13501.42    254.65 o 
   0   6   4    59776.59    59423.83   1534.51 o 
   1   6   4    93499.98    92313.21   1198.36 o 
   2   6   4    50267.68    50494.49    683.63 o 
   3   6   4   131716.44   132144.78   1705.91 o 
   4   6   4    17836.10    18116.41    282.52 o 
   5   6   4     1136.62     1467.13    151.95 o 
   6   6   4      308.10      442.70     29.83 o 
   7   6   4    41446.15    40806.90    464.86 o 
   8   6   4    38767.88    37667.70    487.30 o 
   9   6   4    12469.43    12576.70    250.19 o 
  10   6   4      112.85      193.40     63.31 o 
  11   6   4    13815.86    14782.49    309.74 o 
  12   6   4    46582.21    47058.66   1045.13 o 
  13   6   4      455.82      424.57    136.82 o 
  14   6   4     1399.85     1585.23    189.17 o 
  15   6   4     3871.65     4297.21    290.18 o 
 -13   7   4     1691.12     1606.07    220.37 o 
 -12   7   4     1014.67      955.19    186.24 o 
 -11   7   4    12302.76    12597.91    696.02 o 
 -10   7   4        5.42      -21.47    130.50 o 
  -9   7   4     2909.31     2881.21    203.33 o 
  -8   7   4     5392.23     5505.17    258.43 o 
  -7   7   4     3106.22     3294.01    153.85 o 
  -6   7   4     3157.21     3127.74     97.16 o 
  -5   7   4     8937.10     8786.93    161.32 o 
  -4   7   4    24384.27    24416.95    370.60 o 
  -3   7   4    62552.33    61824.64    832.24 o 
  -2   7   4     4394.34     4239.51    123.76 o 
  -1   7   4     9002.20     8913.98    195.26 o 
   0   7   4      439.13      560.35     50.64 o 
   1   7   4     1317.14     1289.01     49.84 o 
   2   7   4    49296.35    47601.83    587.87 o 
   3   7   4    33899.70    33759.35    483.65 o 
   4   7   4     4976.46     5131.34    121.13 o 
   5   7   4      365.55      420.02     53.89 o 
   6   7   4     4861.59     4907.18     88.12 o 
   7   7   4    64760.01    63149.19    695.82 o 
   8   7   4     6029.91     6154.21    130.29 o 
   9   7   4     1729.50     1811.87    118.02 o 
  10   7   4     1079.03     1009.03    102.68 o 
  11   7   4     2274.53     2135.42    181.91 o 
  12   7   4    11232.48    11026.77    435.01 o 
  13   7   4     4052.42     3980.15    257.05 o 
  14   7   4     7305.14     6914.41    339.92 o 
  15   7   4     1032.54      630.11    172.93 o 
 -12   8   4    16706.80    17551.29    586.45 o 
 -11   8   4     3483.81     3129.19    272.87 o 
 -10   8   4     4938.56     4724.50    275.47 o 
  -9   8   4    17184.55    16964.50    512.86 o 
  -8   8   4    11377.17    11105.84    383.62 o 
  -7   8   4     5739.64     5900.40    262.22 o 
  -6   8   4    46930.68    46956.32    766.42 o 
  -5   8   4    71649.61    70966.30    864.20 o 
  -4   8   4      964.32     1059.54    106.17 o 
  -3   8   4     1441.99     1384.09     56.75 o 
  -2   8   4    17719.74    18071.37    345.16 o 
  -1   8   4   126262.55   125479.22   2666.45 o 
   0   8   4    39054.52    38093.54    636.66 o 
   1   8   4     3985.43     4166.77     86.65 o 
   2   8   4    69573.53    68261.45    810.21 o 
   3   8   4     7154.01     6892.94    120.46 o 
   4   8   4     1284.74     1245.91     64.16 o 
   5   8   4     6345.26     6532.34    149.54 o 
   6   8   4   136155.25   131719.14   1533.77 o 
   7   8   4    10847.57    10803.38    269.79 o 
   8   8   4     9214.77     8933.49    195.36 o 
   9   8   4     2713.13     2704.99    137.07 o 
  10   8   4      127.76      303.05    104.51 o 
  11   8   4    32183.28    31042.65    752.79 o 
  12   8   4     3105.58     3470.37    230.84 o 
  13   8   4     1137.50     1512.31    183.55 o 
  14   8   4     2689.71     2260.45    225.21 o 
  15   8   4     9509.20     9350.30    420.01 o 
 -12   9   4     1311.07     1401.37    207.06 o 
 -11   9   4       66.04      -54.73    138.48 o 
 -10   9   4     1673.48     1492.77    363.83 o 
  -9   9   4     7179.02     7109.90    321.16 o 
  -8   9   4    14301.89    15143.62    475.08 o 
  -7   9   4     3747.78     3628.70    214.56 o 
  -6   9   4    16059.71    15547.13    291.64 o 
  -5   9   4      203.67      243.65     86.12 o 
  -4   9   4    14163.82    14153.00    301.47 o 
  -3   9   4     1150.07     1173.65     82.16 o 
  -2   9   4      677.81      806.04     71.25 o 
  -1   9   4     6195.77     6473.55    177.29 o 
   0   9   4      126.30      188.42     53.27 o 
   1   9   4    60619.92    57895.07    702.00 o 
   2   9   4    64764.34    62642.75    756.33 o 
   3   9   4     2807.35     3180.44     85.51 o 
   4   9   4      557.96      649.50     38.92 o 
   5   9   4     5068.87     5011.18    106.85 o 
   6   9   4    12022.10    11598.04    194.74 o 
   7   9   4      157.54      230.75     46.45 o 
   8   9   4     3397.74     3512.05    125.31 o 
   9   9   4      529.18      686.86     91.64 o 
  10   9   4     4412.12     4297.77    237.38 o 
  11   9   4    17546.11    17020.27    509.88 o 
  12   9   4    17431.66    17819.77    540.34 o 
  13   9   4     2915.31     2393.90    221.83 o 
  14   9   4     1003.23     1061.75    189.99 o 
 -12  10   4     2423.10     2203.54    241.01 o 
 -11  10   4     8403.31     7820.86    380.05 o 
 -10  10   4     4269.51     4041.91    332.19 o 
  -9  10   4      321.51      349.53    140.32 o 
  -8  10   4     1293.94     1655.44    174.81 o 
  -7  10   4    70001.62    69056.55   1472.62 o 
  -6  10   4    10433.41    10631.15    251.16 o 
  -5  10   4    20537.27    19436.90    397.61 o 
  -4  10   4    15063.04    14794.80    323.50 o 
  -3  10   4      284.87      443.87     69.20 o 
  -2  10   4    94431.21    94039.78   1479.04 o 
  -1  10   4     5194.12     5563.43    248.69 o 
   0  10   4    13139.06    13196.66    292.72 o 
   1  10   4    13304.91    13424.91    233.17 o 
   2  10   4    29776.50    29519.46    392.39 o 
   3  10   4    11769.99    11616.94    191.41 o 
   4  10   4     2418.32     2450.81     80.71 o 
   5  10   4   143110.03   141275.28   1651.19 o 
   6  10   4      106.27      145.63     43.13 o 
   7  10   4     2316.93     2589.33    127.46 o 
   8  10   4     1088.24     1273.63    111.80 o 
   9  10   4     8298.43     8551.35    270.64 o 
  10  10   4     6868.87     6800.75    299.53 o 
  11  10   4    15240.59    15821.17    490.97 o 
  12  10   4       19.15     -130.50    130.50 o 
  13  10   4     4686.01     4903.67    300.61 o 
  14  10   4     4917.52     4464.47    308.46 o 
 -11  11   4     3002.63     3079.76    260.35 o 
 -10  11   4     2997.62     2547.00    235.65 o 
  -9  11   4     9005.84     9077.71    573.43 o 
  -8  11   4      210.00      342.89    136.07 o 
  -7  11   4     3380.13     3458.32    220.31 o 
  -6  11   4     1057.60     1226.48    101.96 o 
  -5  11   4      408.31      519.58     82.89 o 
  -4  11   4    17264.57    17142.15    366.88 o 
  -3  11   4    22533.52    22361.17    444.45 o 
  -2  11   4      547.42      764.36     82.57 o 
  -1  11   4     3139.42     3585.54    200.72 o 
   0  11   4    18035.21    18157.91    453.47 o 
   1  11   4    51446.68    49407.02    704.96 o 
   2  11   4     5134.04     5005.66    137.38 o 
   3  11   4     3768.03     3750.65    167.52 o 
   4  11   4    17372.70    17587.01    270.48 o 
   5  11   4     5068.63     5096.69    125.38 o 
   6  11   4     5060.60     5004.36    176.66 o 
   7  11   4    18077.59    18320.84    388.41 o 
   8  11   4      998.78      971.05    100.23 o 
   9  11   4     1544.76     1647.57    144.12 o 
  10  11   4     3394.40     3343.17    224.23 o 
  11  11   4    14015.18    13962.45    471.84 o 
  12  11   4     1265.37     1193.46    201.69 o 
  13  11   4     4509.82     4752.73    298.14 o 
  14  11   4    10391.20    10248.56    444.80 o 
 -11  12   4      472.83      333.47    169.09 o 
 -10  12   4      665.65     1151.17    197.27 o 
  -9  12   4       58.92       99.16    146.10 o 
  -8  12   4    81104.62    78566.76   1694.57 o 
  -7  12   4       69.28      163.69    138.41 o 
  -6  12   4    12626.07    12456.82    313.69 o 
  -5  12   4     5330.96     5324.15    196.86 o 
  -4  12   4    12527.00    12386.59    306.73 o 
  -3  12   4    16459.29    15780.65    354.58 o 
  -2  12   4     8195.18     8606.04    243.87 o 
  -1  12   4    19403.26    19357.07    513.85 o 
   0  12   4     1412.75     1369.96    102.36 o 
   1  12   4    30626.12    31986.34    715.91 o 
   2  12   4    28636.55    28665.88    490.89 o 
   3  12   4    36476.77    36382.90    558.46 o 
   4  12   4    79972.84    82024.02   1139.60 o 
   5  12   4      753.62      845.06     89.18 o 
   6  12   4     3775.09     3604.93    264.32 o 
   7  12   4     2071.36     2237.91    163.95 o 
   8  12   4    22707.04    22053.85    597.17 o 
   9  12   4       72.26       62.18     83.92 o 
  10  12   4    24563.85    24706.61    666.67 o 
  11  12   4      391.47      357.24    177.96 o 
  12  12   4     8510.55     8108.29    375.89 o 
  13  12   4      291.57      582.25    178.62 o 
 -10  13   4     2025.84     2246.36    284.74 o 
  -9  13   4     2799.15     2595.70    241.35 o 
  -8  13   4      999.45     1162.01    184.06 o 
  -7  13   4      207.50      154.15    130.63 o 
  -6  13   4      485.35      243.52    175.63 o 
  -5  13   4     9912.34     9816.21    277.13 o 
  -4  13   4    25377.91    25030.18    509.76 o 
  -3  13   4     2593.55     2554.00    141.67 o 
  -2  13   4     8128.49     8309.42    247.33 o 
  -1  13   4     1831.02     1920.82    125.60 o 
   0  13   4    10149.50     9993.10    273.74 o 
   1  13   4    14548.95    14689.65    348.27 o 
   2  13   4    23689.58    23846.37    490.47 o 
   3  13   4    11403.67    12131.75    311.82 o 
   4  13   4    11427.89    11946.67    360.64 o 
   5  13   4     7117.67     7278.07    224.79 o 
   6  13   4    15139.58    15367.60    357.74 o 
   7  13   4      804.18     1037.65    110.26 o 
   8  13   4     1810.21     1884.53    138.88 o 
   9  13   4      651.93      728.74    135.84 o 
  10  13   4     2461.93     2721.45    222.03 o 
  11  13   4     2689.37     2387.10    391.51 o 
  12  13   4    10232.85    10860.26    447.96 o 
  13  13   4     4240.60     4116.57    299.53 o 
 -10  14   4     1930.68     2049.84    236.87 o 
  -9  14   4    32886.93    31440.19   2487.49 o 
  -8  14   4     4263.64     4501.80    293.89 o 
  -7  14   4     1335.95     1283.48    186.24 o 
  -6  14   4     5525.95     6023.87    311.52 o 
  -5  14   4    41679.38    41784.90    967.51 o 
  -4  14   4      295.85      418.69     96.47 o 
  -3  14   4    16588.77    16804.88    393.36 o 
  -2  14   4     4558.65     4853.00    202.12 o 
  -1  14   4      195.18      135.95     86.11 o 
   0  14   4     7708.28     7937.86    248.30 o 
   1  14   4     2573.26     2580.86    147.94 o 
   2  14   4    48600.61    50311.49   1301.29 o 
   3  14   4    31877.03    31377.50    699.37 o 
   4  14   4     2559.49     2397.79    237.28 o 
   5  14   4    16902.38    16682.54    751.70 o 
   6  14   4    20904.57    20917.73    646.31 o 
   7  14   4     9264.52     9341.69    279.95 o 
   8  14   4      305.38      350.34    100.94 o 
   9  14   4    18674.40    18742.65    443.96 o 
  10  14   4       79.86      162.37    138.63 o 
  11  14   4     3114.62     3291.32    256.49 o 
  12  14   4       99.15      209.73    159.60 o 
  13  14   4     1029.22     1189.30    214.70 o 
  -9  15   4     6863.17     7090.06    403.38 o 
  -8  15   4      881.28      795.47    182.28 o 
  -7  15   4     1001.41     1200.75    229.37 o 
  -6  15   4      636.66      711.39    167.24 o 
  -5  15   4     5671.91     5821.66    233.14 o 
  -4  15   4     1081.79     1246.13    130.12 o 
  -3  15   4      280.57      379.29    101.05 o 
  -2  15   4     7247.56     7277.71    250.74 o 
  -1  15   4      683.95      696.99    105.62 o 
   0  15   4    14314.39    14218.32    364.74 o 
   1  15   4    49332.64    49200.23    888.21 o 
   2  15   4      204.29      325.03     98.08 o 
   3  15   4     6333.87     6283.90    565.52 o 
   4  15   4     1140.32     1404.21    161.53 o 
   5  15   4      731.69      696.60    148.23 o 
   6  15   4      507.56      615.87    108.88 o 
   7  15   4       29.80      157.55    124.75 o 
   8  15   4     9644.32     9969.98    323.39 o 
   9  15   4     1996.99     1725.74    153.70 o 
  10  15   4     1328.81     1068.24    185.70 o 
  11  15   4    18046.40    18518.95    767.21 o 
  12  15   4       86.42       38.46    157.61 o 
  -8  16   4     1138.63     1220.30    210.54 o 
  -7  16   4     8933.17     9466.93    425.63 o 
  -6  16   4    31063.53    32280.62    866.64 o 
  -5  16   4     4926.16     4780.04    226.59 o 
  -4  16   4    22341.58    22404.98    531.82 o 
  -3  16   4     5219.89     5204.74    223.09 o 
  -2  16   4       31.47      -63.35     89.86 o 
  -1  16   4      148.41      304.69    103.74 o 
   0  16   4     7021.07     7446.43    368.14 o 
   1  16   4    21839.10    22806.61    507.93 o 
   2  16   4    13352.84    13090.79    435.81 o 
   3  16   4      906.34     1132.95    225.42 o 
   4  16   4    14213.61    14018.96    461.37 o 
   5  16   4    43957.71    43698.38   1546.28 o 
   6  16   4     1756.39     1794.38    241.23 o 
   7  16   4     1769.34     1688.45    245.19 o 
   8  16   4     4543.58     4455.54    218.73 o 
   9  16   4     7723.39     7011.52    407.36 o 
  10  16   4     1200.62     1519.38    207.06 o 
  11  16   4      300.94        5.83    154.23 o 
  -8  17   4      202.87      -20.62    168.87 o 
  -7  17   4      116.26      146.32    257.05 o 
  -6  17   4       68.68      204.74    249.14 o 
  -5  17   4     8081.31     8097.62    296.44 o 
  -4  17   4     4438.59     4521.48    287.72 o 
  -3  17   4     2303.89     2508.40    173.22 o 
  -2  17   4      511.70      352.23    138.82 o 
  -1  17   4      715.93      707.26    123.02 o 
   0  17   4    28493.93    28804.10    611.22 o 
   1  17   4     1335.34     1364.19    180.53 o 
   2  17   4     4125.69     4175.83    616.93 o 
   3  17   4      837.64      697.24    164.35 o 
   4  17   4     4425.38     4448.80    486.42 o 
   5  17   4    11569.89    11675.95    428.88 o 
   6  17   4     3104.63     3066.45    458.74 o 
   7  17   4     8831.02     7988.59    419.20 o 
   8  17   4     1777.88     1872.72    218.51 o 
   9  17   4       11.00       58.61    149.24 o 
  10  17   4     9187.53     9008.74    664.38 o 
  11  17   4     3356.49     3717.39    490.38 o 
  -7  18   4     8649.37     8156.96    418.45 o 
  -6  18   4     1385.05     1089.62    359.87 o 
  -5  18   4     9241.59     9363.88    326.75 o 
  -4  18   4     3765.92     3802.99    217.60 o 
  -3  18   4        9.04       26.13    107.61 o 
  -2  18   4      386.05      273.06    119.55 o 
  -1  18   4    35837.98    35688.62    884.98 o 
   0  18   4     3476.26     3295.06    243.04 o 
   1  18   4     8654.53     8246.42    372.29 o 
   2  18   4     1274.08     1397.80    300.55 o 
   3  18   4      942.10      790.38    172.30 o 
   4  18   4    24210.46    23531.28    673.33 o 
   5  18   4     3722.33     3726.13    692.07 o 
   6  18   4     2378.85     2092.79    226.05 o 
   7  18   4     1794.56     1742.52    391.51 o 
   8  18   4    14540.94    13588.03    585.29 o 
   9  18   4     6790.58     6708.39    984.71 o 
  10  18   4     2724.91     2325.35    403.38 o 
  -5  19   4     9814.57    10170.70    889.80 o 
  -4  19   4      377.84      272.17    133.58 o 
  -3  19   4      190.20       55.78    118.34 o 
  -2  19   4     2340.14     2088.70    228.03 o 
  -1  19   4     4919.48     4890.98    307.35 o 
   0  19   4       41.79      170.41    151.90 o 
   1  19   4     4086.32     3979.24    280.40 o 
   2  19   4     1287.55      948.88    186.24 o 
   3  19   4     6005.90     5713.50    423.15 o 
   4  19   4    16894.42    17281.18    567.51 o 
   5  19   4     9096.61     8367.32    664.38 o 
   6  19   4     2076.57     2264.20    240.93 o 
   7  19   4      794.33      908.20    199.25 o 
   8  19   4     5507.89     5486.73    326.43 o 
   9  19   4      136.57       56.11    197.73 o 
  -4  20   4     1359.27     1432.31    176.50 o 
  -3  20   4      137.16      -17.76    174.01 o 
  -2  20   4    39070.57    38349.23    973.95 o 
  -1  20   4      246.45      331.71    176.59 o 
   0  20   4     2613.95     2223.58    474.56 o 
   1  20   4      558.86      437.08    178.62 o 
   2  20   4     3773.41     3323.45    273.43 o 
   3  20   4     2767.13     2397.78    248.70 o 
   4  20   4    11901.29    11800.73    703.93 o 
   5  20   4       23.56      116.90    163.22 o 
   6  20   4     2482.24     2281.24    256.43 o 
   7  20   4     6900.58     6196.04    450.83 o 
  -2  21   4     1213.00     1199.44    225.42 o 
  -1  21   4      768.36      991.12    210.54 o 
   0  21   4     4471.83     4680.83   1016.35 o 
   1  21   4      174.87       42.31    201.69 o 
   2  21   4     1870.90     1855.41    237.38 o 
   3  21   4     3277.74     2871.28    269.14 o 
   4  21   4     4489.96     4423.83    305.17 o 
   5  21   4     1335.65     1305.23    231.72 o 
  -3 -17   5       31.46       82.46    169.96 o 
  -2 -17   5     3083.04     2830.93    253.10 o 
  -1 -17   5     3980.40     4188.63    375.69 o 
   0 -17   5    14563.07    14521.31    521.11 o 
   1 -17   5      514.88      320.39    237.28 o 
   2 -17   5     1658.12     1464.12    229.37 o 
   3 -17   5     2178.86     1852.81    225.21 o 
   4 -17   5     3033.28     3017.04    387.56 o 
  -5 -16   5    21565.04    21081.44   1063.81 o 
  -4 -16   5     3351.90     3356.76    272.51 o 
  -3 -16   5       43.75      134.46    167.78 o 
  -2 -16   5    11917.36    12075.00    889.80 o 
  -1 -16   5     3553.80     3080.26    375.69 o 
   0 -16   5     2716.79     2936.18    255.63 o 
   1 -16   5     6447.80     6919.05    349.24 o 
   2 -16   5    10051.77    10025.60    415.28 o 
   3 -16   5      737.34      769.28    181.18 o 
   4 -16   5     3639.58     3377.54    262.68 o 
   5 -16   5      728.13      762.75    181.18 o 
   6 -16   5    19952.06    19290.88    893.76 o 
  -7 -15   5       24.42      -27.77    135.87 o 
  -6 -15   5     4526.43     3870.62    319.48 o 
  -5 -15   5      324.62      244.57    137.07 o 
  -4 -15   5     1149.53     1137.76    152.94 o 
  -3 -15   5     2323.15     2541.86    727.66 o 
  -2 -15   5     1495.87     1905.60    219.59 o 
  -1 -15   5    25184.86    24116.32    755.34 o 
   0 -15   5     2271.31     2482.93    231.64 o 
   1 -15   5       36.71       50.50    144.13 o 
   2 -15   5     1015.29      906.93    182.28 o 
   3 -15   5       59.46      301.85    300.55 o 
   4 -15   5     2999.15     2806.25    234.10 o 
   5 -15   5     2299.49     2329.15    220.44 o 
   6 -15   5     2149.85     1605.60    316.37 o 
   7 -15   5      647.18      964.94    276.83 o 
   8 -15   5     1313.25     1140.42    201.34 o 
  -8 -14   5     4326.59     5138.78    343.65 o 
  -7 -14   5     3504.10     3613.19    235.32 o 
  -6 -14   5    15088.19    15049.76    567.14 o 
  -5 -14   5     4780.31     5108.20    253.18 o 
  -4 -14   5     1166.77     1382.34    161.31 o 
  -3 -14   5     8923.73     9009.24    527.46 o 
  -2 -14   5     8996.02     9422.91    562.32 o 
  -1 -14   5     1416.10     1396.55    189.91 o 
   0 -14   5    22936.00    22328.45    866.07 o 
   1 -14   5     7419.59     7361.50    339.92 o 
   2 -14   5     2923.72     2595.22    220.44 o 
   3 -14   5     3922.72     4107.21    268.28 o 
   4 -14   5     2345.86     2598.52    220.44 o 
   5 -14   5    31518.85    30118.17   1202.22 o 
   6 -14   5     4256.42     3708.41    254.42 o 
   7 -14   5      149.27        0.00    145.41 o 
   8 -14   5      928.25     1065.71    198.48 o 
   9 -14   5    20711.99    20201.71    646.95 o 
  -9 -13   5      720.66      777.90    183.90 o 
  -8 -13   5       15.17       -6.57    128.89 o 
  -7 -13   5    15790.36    15759.06    502.49 o 
  -6 -13   5     5990.70     5960.08    273.55 o 
  -5 -13   5     1183.55     1232.53    171.20 o 
  -4 -13   5     4471.19     5077.72    239.94 o 
  -3 -13   5        3.44       13.01    100.94 o 
  -2 -13   5    11543.37    11795.52    344.56 o 
  -1 -13   5     2417.42     2354.92    165.13 o 
   0 -13   5      642.64      517.45    200.26 o 
   1 -13   5       52.86       32.54    122.66 o 
   2 -13   5     3084.43     3102.05    219.59 o 
   3 -13   5    25150.02    25951.80    941.21 o 
   4 -13   5    18595.92    18080.10    536.12 o 
   5 -13   5      909.35      966.76    124.19 o 
   6 -13   5      933.40      872.79    162.19 o 
   7 -13   5      456.40      692.36    164.35 o 
   8 -13   5     2850.62     2582.00    537.84 o 
   9 -13   5       12.56      -23.26    140.57 o 
  10 -13   5     1980.82     1995.69    234.10 o 
  -9 -12   5     4617.22     4478.31    256.88 o 
  -8 -12   5     6117.14     5865.62    330.71 o 
  -7 -12   5      800.75      924.24    155.95 o 
  -6 -12   5      131.17      220.69    124.49 o 
  -5 -12   5      822.82      725.02    136.38 o 
  -4 -12   5    12313.86    12883.40    370.93 o 
  -3 -12   5    19432.34    20022.09    470.97 o 
  -2 -12   5     6013.25     5935.70    236.35 o 
  -1 -12   5    37552.87    38815.09    735.80 o 
   0 -12   5      738.34      797.16    143.94 o 
   1 -12   5     8408.79     8693.44    272.08 o 
   2 -12   5     1503.16     1485.72    133.53 o 
   3 -12   5    37661.24    36486.50    854.81 o 
   4 -12   5    16977.69    17108.05    407.62 o 
   5 -12   5      676.96      542.88    109.40 o 
   6 -12   5      298.06      267.17    155.14 o 
   7 -12   5     1194.27     1011.33    169.96 o 
   8 -12   5    33557.05    34373.63    884.22 o 
   9 -12   5       82.50      -77.88    144.13 o 
  10 -12   5     1108.74      998.48    189.99 o 
 -10 -11   5     3142.54     3667.98    310.06 o 
  -9 -11   5     1766.65     2010.56    184.77 o 
  -8 -11   5    14154.12    13996.84    407.50 o 
  -7 -11   5    16944.34    17468.89    456.65 o 
  -6 -11   5      195.99      157.58    113.64 o 
  -5 -11   5     1379.86     1295.20    196.20 o 
  -4 -11   5     9448.58     9705.00    393.41 o 
  -3 -11   5       75.78        1.45    125.25 o 
  -2 -11   5     3298.85     3508.62    179.59 o 
  -1 -11   5    13947.67    14185.19    359.70 o 
   0 -11   5      105.67      207.57     92.34 o 
   1 -11   5      631.57      700.77    107.28 o 
   2 -11   5    19172.35    19202.03    423.78 o 
   3 -11   5    26557.62    26805.94    461.19 o 
   4 -11   5        2.31      -76.01     76.01 o 
   5 -11   5     1572.25     1570.84    130.70 o 
   6 -11   5     7437.25     7755.77    254.63 o 
   7 -11   5      813.60      775.82    150.69 o 
   8 -11   5      987.86      892.49    163.22 o 
   9 -11   5     7017.47     7803.88    358.11 o 
  10 -11   5      805.74     1009.96    184.06 o 
  11 -11   5     4430.60     4138.89    514.11 o 
 -10 -10   5     8764.46     9019.14    443.33 o 
  -9 -10   5     5103.47     5182.57    252.46 o 
  -8 -10   5     3053.21     3350.36    213.28 o 
  -7 -10   5     6247.40     6328.18    373.02 o 
  -6 -10   5       68.86      292.66    160.32 o 
  -5 -10   5    18958.26    19569.15    466.53 o 
  -4 -10   5     9136.29     9750.41    308.49 o 
  -3 -10   5      236.54      237.01     97.56 o 
  -2 -10   5    44949.80    46093.99    830.14 o 
  -1 -10   5      492.52      607.74    107.83 o 
   0 -10   5     1978.04     1986.75    136.84 o 
   1 -10   5     2891.92     2781.97    148.99 o 
   2 -10   5   112925.45   108923.93   1483.77 o 
   3 -10   5       11.46      103.22     68.50 o 
   4 -10   5     1364.49     1353.15    131.29 o 
   5 -10   5      633.05      640.33     80.37 o 
   6 -10   5     4466.00     4320.04    190.81 o 
   7 -10   5    17681.49    17749.43    523.49 o 
   8 -10   5      695.29      532.33    249.14 o 
   9 -10   5     4103.83     4137.83    262.10 o 
  10 -10   5    11111.97    10667.15    419.98 o 
  11 -10   5     7156.38     7139.45    354.67 o 
  12 -10   5    11413.03    10981.42    459.89 o 
 -11  -9   5     4859.06     5061.59    490.38 o 
 -10  -9   5    10330.16    10557.71    460.77 o 
  -9  -9   5      933.66      969.40    141.60 o 
  -8  -9   5    14686.42    14746.12    398.82 o 
  -7  -9   5     4773.28     4602.37    222.10 o 
  -6  -9   5     6553.93     6754.71    404.57 o 
  -5  -9   5     9038.98     9385.45    297.18 o 
  -4  -9   5     1489.18     1450.13    134.47 o 
  -3  -9   5    14659.68    14481.96    368.47 o 
  -2  -9   5    20003.11    20343.21    762.39 o 
  -1  -9   5     3870.08     3906.33    180.86 o 
   0  -9   5     2191.14     2037.63    135.27 o 
   1  -9   5       82.80       39.17     57.24 o 
   2  -9   5     7895.55     7763.81    194.74 o 
   3  -9   5     4481.95     4420.99    146.80 o 
   4  -9   5    11440.98    11617.13    249.04 o 
   5  -9   5    10438.34    10820.92    237.92 o 
   6  -9   5    17340.36    16864.73    319.20 o 
   7  -9   5     5695.20     5641.75    201.40 o 
   8  -9   5    15440.36    15594.73   1079.62 o 
   9  -9   5       23.45      -50.54    110.73 o 
  10  -9   5     3218.91     3371.51    239.29 o 
  11  -9   5     1140.96     1219.18    184.06 o 
  12  -9   5       21.56      232.48    165.08 o 
 -11  -8   5    21574.86    22549.06    707.07 o 
 -10  -8   5      420.90      622.70    173.10 o 
  -9  -8   5     5677.92     5381.61    810.71 o 
  -8  -8   5    17380.44    17892.94    440.52 o 
  -7  -8   5       66.59       44.06     99.87 o 
  -6  -8   5    16662.59    16834.56    478.29 o 
  -5  -8   5     1004.67     1047.11    120.66 o 
  -4  -8   5    13285.10    13619.83    349.88 o 
  -3  -8   5     2846.77     3318.38    263.89 o 
  -2  -8   5     5098.96     5402.71    207.45 o 
  -1  -8   5     4931.02     4781.88    188.53 o 
   0  -8   5    22106.02    21763.09    442.35 o 
   1  -8   5   204422.16   198094.95   2583.97 o 
   2  -8   5     6213.84     6036.48    167.20 o 
   3  -8   5      226.11      287.21     63.09 o 
   4  -8   5     1353.06     1374.74     87.90 o 
   5  -8   5    25830.26    26281.05    496.50 o 
   6  -8   5     1059.68     1235.11     86.40 o 
   7  -8   5    21126.25    21659.78    442.89 o 
   8  -8   5     5925.36     6141.59    206.95 o 
   9  -8   5    13096.75    12949.04    435.07 o 
  10  -8   5     2093.36     2399.35    204.69 o 
  11  -8   5    10548.02    10599.88    418.04 o 
  12  -8   5    22095.00    22254.54    917.48 o 
  13  -8   5    19816.99    18652.15    619.38 o 
 -12  -7   5      938.22     1206.29    220.86 o 
 -11  -7   5     7672.20     7307.67    529.93 o 
 -10  -7   5      474.64      455.11    170.51 o 
  -9  -7   5     3706.53     3717.75    272.87 o 
  -8  -7   5    13782.33    13677.71    615.78 o 
  -7  -7   5    35409.51    35363.68    683.43 o 
  -6  -7   5       60.78      103.20    106.35 o 
  -5  -7   5     1896.86     2116.72    216.96 o 
  -4  -7   5     1748.43     2024.15    137.58 o 
  -3  -7   5    10918.21    11579.57    557.34 o 
  -2  -7   5      225.20      214.62    119.56 o 
  -1  -7   5       84.38      180.13     73.96 o 
   0  -7   5    12773.09    12683.33    246.10 o 
   1  -7   5      788.36      735.16     60.03 o 
   2  -7   5    22403.91    21486.39    388.02 o 
   3  -7   5    50556.68    50276.69    650.91 o 
   4  -7   5     2814.31     2892.61    105.65 o 
   5  -7   5    21967.63    22622.66    342.58 o 
   6  -7   5      675.38      579.26     62.34 o 
   7  -7   5     9073.46     9058.05    221.22 o 
   8  -7   5     1036.97      998.27     92.33 o 
   9  -7   5     1478.92     1600.98    108.07 o 
  10  -7   5     8116.59     8252.92    271.36 o 
  11  -7   5     9674.59    10098.01    399.04 o 
  12  -7   5      599.85      782.68    169.72 o 
  13  -7   5     1625.55     1535.61    375.69 o 
 -12  -6   5    23501.87    23893.51    732.07 o 
 -11  -6   5     2812.54     2800.24    254.42 o 
 -10  -6   5      445.03      423.36    221.46 o 
  -9  -6   5    13645.29    12409.86    450.19 o 
  -8  -6   5     6719.35     7013.70    246.55 o 
  -7  -6   5     2461.68     2522.15    190.37 o 
  -6  -6   5     5323.23     5789.47    213.39 o 
  -5  -6   5    26703.43    27276.64    539.15 o 
  -4  -6   5     5593.88     5612.98    271.56 o 
  -3  -6   5    21363.32    20989.01    436.26 o 
  -2  -6   5     7474.03     7382.22    248.61 o 
  -1  -6   5    84413.25    80768.73    985.82 o 
   0  -6   5    83054.69    80444.60    980.27 o 
   1  -6   5     7057.83     6995.75    148.43 o 
   2  -6   5     2896.14     2846.21    105.31 o 
   3  -6   5    29583.18    29941.20    415.46 o 
   4  -6   5    32020.32    32441.63    443.86 o 
   5  -6   5     2373.19     2232.14     87.21 o 
   6  -6   5    47160.39    48482.72    631.35 o 
   7  -6   5     2586.51     2675.05    155.26 o 
   8  -6   5    11762.02    11630.96    256.12 o 
   9  -6   5      241.30      231.16     72.88 o 
  10  -6   5      642.39      756.58     93.53 o 
  11  -6   5    25728.09    26593.39    496.60 o 
  12  -6   5    20100.74    19710.84    600.35 o 
  13  -6   5      270.30      320.58    163.84 o 
  14  -6   5     2209.94     1763.98    227.79 o 
 -12  -5   5      203.93      127.94    159.32 o 
 -11  -5   5      611.35      423.53    336.15 o 
 -10  -5   5     2729.44     2498.76    220.86 o 
  -9  -5   5     2799.31     3015.20    226.45 o 
  -8  -5   5    55554.91    55936.46    994.03 o 
  -7  -5   5     1936.80     2156.57    139.64 o 
  -6  -5   5      418.42      336.82     86.84 o 
  -5  -5   5      395.41      339.00     83.16 o 
  -4  -5   5     1433.59     1722.72    115.43 o 
  -3  -5   5    14126.40    14149.90    323.76 o 
  -2  -5   5     7890.23     7941.85    232.83 o 
  -1  -5   5    13082.22    13037.08    212.82 o 
   0  -5   5     7188.52     7045.62    142.88 o 
   1  -5   5    17998.30    17569.09    268.45 o 
   2  -5   5    59663.28    57662.28    717.59 o 
   3  -5   5     1552.71     1757.13    110.32 o 
   4  -5   5     5044.73     4922.93    121.13 o 
   5  -5   5     7033.00     7239.89    150.61 o 
   6  -5   5     2098.79     2236.94     88.86 o 
   7  -5   5     1038.77     1080.36     81.07 o 
   8  -5   5    11349.55    11230.46    246.98 o 
   9  -5   5     6260.52     6254.19    184.13 o 
  10  -5   5    25296.16    24569.65    446.64 o 
  11  -5   5     2131.23     2443.54    143.97 o 
  12  -5   5     2864.74     2624.02    149.39 o 
  13  -5   5       44.83      -65.96     87.20 o 
  14  -5   5      112.01      138.70    153.92 o 
 -13  -4   5    11831.57    10242.59    640.66 o 
 -12  -4   5     5748.53     6178.73    355.11 o 
 -11  -4   5       79.08     -130.50    134.23 o 
 -10  -4   5     7965.52     8252.60    363.40 o 
  -9  -4   5    15875.85    16182.10    838.39 o 
  -8  -4   5     4328.66     4530.65    188.57 o 
  -7  -4   5    38612.66    39068.64    706.34 o 
  -6  -4   5    19030.73    19142.22    404.35 o 
  -5  -4   5     3322.46     3278.70    147.01 o 
  -4  -4   5     3899.71     3788.65    154.72 o 
  -3  -4   5     7264.51     8152.31    218.90 o 
  -2  -4   5   118460.48   111354.05   1317.52 o 
  -1  -4   5    21092.31    20795.46    297.12 o 
   0  -4   5      144.89      341.00    133.15 o 
   1  -4   5    18671.32    18339.94    270.06 o 
   2  -4   5   121454.36   118319.91   1385.81 o 
   3  -4   5     9581.61     9534.97    168.18 o 
   4  -4   5      156.27      161.74     38.30 o 
   5  -4   5    99191.16    99265.06   1180.72 o 
   6  -4   5    11545.75    11622.51    199.94 o 
   7  -4   5      726.50      982.95     93.10 o 
   8  -4   5     7163.67     7255.50    185.46 o 
   9  -4   5    24925.41    25445.09    439.99 o 
  10  -4   5    15690.89    15787.53    323.72 o 
  11  -4   5    37918.75    37761.79    625.89 o 
  12  -4   5     5479.00     5556.40    200.66 o 
  13  -4   5      342.03      118.48     96.16 o 
  14  -4   5    15791.10    15757.09    375.60 o 
 -13  -3   5     3467.67     3755.64    295.78 o 
 -12  -3   5      106.86      130.50    156.60 o 
 -11  -3   5     2958.21     3007.24    237.64 o 
 -10  -3   5      607.19      542.46    288.69 o 
  -9  -3   5    20349.82    20285.12    567.64 o 
  -8  -3   5      410.32      293.75     87.20 o 
  -7  -3   5     2298.53     2210.56    126.65 o 
  -6  -3   5     2356.09     2420.47    216.30 o 
  -5  -3   5     5835.01     5975.13    189.08 o 
  -4  -3   5    33277.18    33209.34    495.34 o 
  -3  -3   5    44022.12    43309.32    552.14 o 
  -2  -3   5    12263.44    12083.48    213.35 o 
  -1  -3   5     6079.13     5766.16    142.04 o 
   0  -3   5     2530.60     2457.90     75.13 o 
   1  -3   5    15845.01    15195.24    226.78 o 
   2  -3   5      466.16      665.44     56.26 o 
   3  -3   5     8983.81     9170.16    156.34 o 
   4  -3   5    35567.52    35418.09    456.73 o 
   5  -3   5    43457.37    42964.61    545.81 o 
   6  -3   5     9478.67     9581.35    169.11 o 
   7  -3   5    29504.76    29210.38    461.87 o 
   8  -3   5       80.56      164.08     56.58 o 
   9  -3   5    12500.96    12382.45    263.09 o 
  10  -3   5      249.14      273.73     72.62 o 
  11  -3   5      322.73      411.67     84.78 o 
  12  -3   5       30.24       -2.51     79.09 o 
  13  -3   5       50.63        7.28     84.28 o 
  14  -3   5     8922.22     9634.57    284.98 o 
  15  -3   5     8693.33     8696.60    416.69 o 
 -13  -2   5      423.27      475.94    176.10 o 
 -12  -2   5       90.10      -34.98    166.10 o 
 -11  -2   5     8482.00     8338.48    363.40 o 
 -10  -2   5    13680.75    13428.34    447.42 o 
  -9  -2   5     7650.24     8037.53    327.14 o 
  -8  -2   5    36608.31    37286.40    672.50 o 
  -7  -2   5     3836.31     3857.67    159.35 o 
  -6  -2   5     1370.34     1526.50     81.11 o 
  -5  -2   5      156.66      153.67     47.30 o 
  -4  -2   5    96989.95    93673.30   1114.49 o 
  -3  -2   5    43833.75    43098.23    543.73 o 
  -2  -2   5     1054.11      921.84     47.18 o 
  -1  -2   5     1131.37     1259.17     53.36 o 
   0  -2   5    12446.01    11914.93    184.79 o 
   1  -2   5   234425.55   229541.17   2608.24 o 
   2  -2   5     1261.40     1407.88     51.03 o 
   3  -2   5     8372.95     8159.79    138.23 o 
   4  -2   5    54715.18    53251.99    649.57 o 
   5  -2   5    46674.53    47445.62    588.97 o 
   6  -2   5    16829.31    17178.27    253.50 o 
   7  -2   5      460.59      773.31     87.90 o 
   8  -2   5    71176.59    70648.55    991.85 o 
   9  -2   5     9878.78    10250.44    262.57 o 
  10  -2   5    31545.28    31232.23    518.68 o 
  11  -2   5    12641.27    12728.50    287.70 o 
  12  -2   5     6724.71     7167.84    221.09 o 
  13  -2   5    11881.75    12175.95    381.30 o 
  14  -2   5     3372.46     2896.56    230.61 o 
  15  -2   5       84.96      148.48    121.01 o 
 -13  -1   5      227.70      222.71    159.32 o 
 -12  -1   5      696.39      549.70    167.78 o 
 -11  -1   5     5866.54     5691.93    293.58 o 
 -10  -1   5      350.65      407.58    131.34 o 
  -9  -1   5     1334.99     1133.62    147.50 o 
  -8  -1   5    18962.18    18882.38    505.94 o 
  -7  -1   5      216.95      207.31     57.32 o 
  -6  -1   5     3375.90     3434.34    116.13 o 
  -5  -1   5    20085.57    19364.76    319.96 o 
  -4  -1   5    60346.38    58720.46    721.19 o 
  -3  -1   5       63.08       98.11     31.00 o 
  -2  -1   5     3412.59     3416.36     85.21 o 
  -1  -1   5    29996.78    29229.28    376.85 o 
   0  -1   5     5980.12     5958.98    111.10 o 
   1  -1   5    11715.30    11383.71    169.14 o 
   2  -1   5    37709.59    38105.36    468.73 o 
   3  -1   5    11109.00    10712.48    162.32 o 
   4  -1   5    57695.26    58375.37    700.98 o 
   5  -1   5     3613.48     3620.21     85.67 o 
   6  -1   5    13648.43    13634.77    208.57 o 
   7  -1   5     3638.03     3674.23    116.31 o 
   8  -1   5     4052.17     3841.81    127.05 o 
   9  -1   5     7400.03     7661.32    190.73 o 
  10  -1   5    14356.04    14276.23    293.82 o 
  11  -1   5     1581.73     1556.03    147.27 o 
  12  -1   5     2319.58     2261.48    133.26 o 
  13  -1   5     5998.64     6401.06    221.92 o 
  14  -1   5    12510.12    12211.38    316.07 o 
  15  -1   5      584.56      626.80    122.44 o 
 -13   0   5       31.32       94.91    151.00 o 
 -12   0   5    11794.33    12032.52    444.60 o 
 -11   0   5     4025.13     4096.30    251.67 o 
 -10   0   5      196.28      314.26    125.00 o 
  -9   0   5    28321.38    28917.01    699.03 o 
  -8   0   5     2175.91     2176.80    128.38 o 
  -7   0   5     5009.79     5158.06    147.63 o 
  -6   0   5       62.37       46.67     46.99 o 
  -5   0   5   151440.02   149341.03   1734.16 o 
  -4   0   5     1074.04     1098.54     54.51 o 
  -3   0   5     1571.73     1467.56     77.95 o 
  -2   0   5     1157.41     1315.98     52.69 o 
  -1   0   5      945.33      986.24     43.86 o 
   0   0   5    80355.80    79137.10    999.37 o 
   1   0   5      891.67     1168.29     57.51 o 
   2   0   5    26027.27    25603.29    321.24 o 
   3   0   5    52397.14    52710.35    726.33 o 
   4   0   5    60399.92    59519.01    708.05 o 
   5   0   5   115850.70   113514.66   1314.75 o 
   6   0   5    44928.07    44512.73    552.39 o 
   7   0   5    58647.71    59101.75    827.08 o 
   8   0   5    17091.39    17633.37    312.62 o 
   9   0   5      444.92      679.27     71.19 o 
  10   0   5      520.07      493.91     75.76 o 
  11   0   5     2430.22     2630.11    128.99 o 
  12   0   5     5615.85     5957.12    199.82 o 
  13   0   5    11272.07    11123.97    285.95 o 
  14   0   5      431.25      398.33    104.33 o 
  15   0   5    29366.97    29599.20    650.48 o 
 -13   1   5     2584.54     2683.23    632.75 o 
 -12   1   5     5190.26     5487.28    304.77 o 
 -11   1   5     1117.87     1175.52    170.51 o 
 -10   1   5     4808.84     4774.99    288.69 o 
  -9   1   5    23763.90    24065.61    500.73 o 
  -8   1   5     2017.33     2136.72    129.02 o 
  -7   1   5       65.68       92.20     51.65 o 
  -6   1   5      178.30      156.00     52.25 o 
  -5   1   5    12713.65    12779.06    207.04 o 
  -4   1   5     3564.66     3522.18     91.38 o 
  -3   1   5    17932.65    17937.18    253.39 o 
  -2   1   5    42932.53    43688.55    534.83 o 
  -1   1   5    47900.38    46895.56    839.29 o 
   0   1   5    14594.42    14501.26    198.28 o 
   1   1   5    61312.09    59716.25    928.13 o 
   2   1   5       79.65      104.54     26.13 o 
   3   1   5    26863.54    26778.78    333.71 o 
   4   1   5    22010.56    21641.76    281.21 o 
   5   1   5     3051.74     3158.91     94.60 o 
   6   1   5     1526.28     1567.60     52.76 o 
   7   1   5     4170.03     4185.87    118.99 o 
   8   1   5    17032.60    17565.74    310.15 o 
   9   1   5    24813.27    25391.92    420.14 o 
  10   1   5     5141.45     5672.64    226.04 o 
  11   1   5     3925.52     4365.99    159.73 o 
  12   1   5      289.86      386.95     84.43 o 
  13   1   5     4775.73     4716.26    278.55 o 
  14   1   5     4671.08     5020.58    202.19 o 
  15   1   5     6206.12     6300.13    270.11 o 
 -13   2   5     7389.99     7906.84    450.83 o 
 -12   2   5      347.00      399.94    147.50 o 
 -11   2   5     4970.42     5402.43    287.99 o 
 -10   2   5     5188.02     5253.77    212.97 o 
  -9   2   5     4485.04     4616.52    191.68 o 
  -8   2   5     5599.94     5780.25    256.92 o 
  -7   2   5    10716.22    10288.15    214.61 o 
  -6   2   5   159987.97   160378.08   2088.98 o 
  -5   2   5     1735.13     1815.77     69.27 o 
  -4   2   5     1242.17     1503.62    125.05 o 
  -3   2   5      602.78      715.66     42.16 o 
  -2   2   5    95341.34    97541.20   1499.94 o 
  -1   2   5    16225.04    16778.36    224.63 o 
   0   2   5    52767.88    53089.77    626.15 o 
   1   2   5    18788.62    19658.55    316.52 o 
   2   2   5    73942.23    75403.86   1098.95 o 
   3   2   5     4930.49     4922.23     83.76 o 
   4   2   5    89289.14    89090.76   1030.19 o 
   5   2   5   126671.06   125126.36   1792.32 o 
   6   2   5   129167.78   130946.10   1507.88 o 
   7   2   5    15243.01    15533.71    268.47 o 
   8   2   5    15851.16    15758.18    282.19 o 
   9   2   5    22771.35    22766.14    384.72 o 
  10   2   5      463.55      614.10     73.76 o 
  11   2   5     7516.89     7697.41    273.99 o 
  12   2   5     8302.06     8259.47    241.49 o 
  13   2   5      208.75      175.12     86.46 o 
  14   2   5    19199.99    20565.43    424.94 o 
  15   2   5      790.84      715.36    157.63 o 
 -13   3   5      267.49      373.46    153.12 o 
 -12   3   5      519.14      552.07    153.72 o 
 -11   3   5      726.58      692.25    118.55 o 
 -10   3   5     5604.26     5871.52    229.44 o 
  -9   3   5      309.55      420.76    102.16 o 
  -8   3   5       96.22       95.14     81.97 o 
  -7   3   5    11404.82    11464.21    230.63 o 
  -6   3   5     1202.70     1314.20     73.60 o 
  -5   3   5    13087.18    12864.32    206.17 o 
  -4   3   5    47829.76    47164.04    584.31 o 
  -3   3   5     4093.76     4034.59     89.31 o 
  -2   3   5    45824.37    45398.05    551.12 o 
  -1   3   5      508.94      453.34     30.95 o 
   0   3   5    20625.22    21164.77    267.49 o 
   1   3   5     3212.34     3190.93     61.19 o 
   2   3   5     8568.27     8815.22    182.74 o 
   3   3   5    50435.33    50102.05    658.35 o 
   4   3   5    74177.91    73874.34    857.62 o 
   5   3   5     4557.32     4703.16     89.54 o 
   6   3   5     8406.32     8425.95    135.70 o 
   7   3   5     2884.70     2903.55     94.83 o 
   8   3   5    15832.58    15449.37    276.44 o 
   9   3   5       25.84      178.73     55.90 o 
  10   3   5      662.10      857.67     80.56 o 
  11   3   5     2504.35     2434.39    122.90 o 
  12   3   5     2554.69     2821.74    138.14 o 
  13   3   5     9873.81    10467.88    271.70 o 
  14   3   5    23157.52    23096.55    531.74 o 
  15   3   5       32.99      -50.36    121.86 o 
 -13   4   5      921.86      632.75    237.28 o 
 -12   4   5     8014.60     8566.96    680.20 o 
 -11   4   5      276.84      295.17    108.99 o 
 -10   4   5     6590.14     6917.80    323.70 o 
  -9   4   5     5889.31     6168.84    223.19 o 
  -8   4   5    35310.31    35890.65    661.54 o 
  -7   4   5    59583.71    59356.15    836.09 o 
  -6   4   5     1136.10     1022.04     59.59 o 
  -5   4   5     2418.75     2564.19     82.74 o 
  -4   4   5    21469.66    21795.15    301.17 o 
  -3   4   5    55126.16    55846.79    674.53 o 
  -2   4   5     5197.56     5422.96    102.64 o 
  -1   4   5   150986.05   158692.25   2199.66 o 
   0   4   5     1145.82     1230.01     39.72 o 
   1   4   5   108775.16   114703.22   1307.81 o 
   2   4   5       32.28       67.61     26.26 o 
   3   4   5    15303.79    16223.64    411.44 o 
   4   4   5    77999.05    78519.27   1372.02 o 
   5   4   5   174570.39   176811.70   1828.02 o 
   6   4   5      138.76      196.41     23.32 o 
   7   4   5    15864.46    15811.39    204.93 o 
   8   4   5    75631.77    72832.08    998.29 o 
   9   4   5     1318.64     1248.63     80.21 o 
  10   4   5    15752.88    15618.35    351.81 o 
  11   4   5    14246.79    14532.09    300.16 o 
  12   4   5     9725.07     9716.28    248.89 o 
  13   4   5     2894.63     2902.74    147.63 o 
  14   4   5       35.16      119.02    109.27 o 
  15   4   5      736.44      925.61    288.69 o 
 -13   5   5      366.05      522.28    167.50 o 
 -12   5   5      309.31      200.57    147.50 o 
 -11   5   5        8.92      123.91    132.83 o 
 -10   5   5     3073.79     3323.59    244.61 o 
  -9   5   5     6503.11     6810.51    259.00 o 
  -8   5   5     6754.23     6735.61    220.62 o 
  -7   5   5     4809.53     5006.00    141.06 o 
  -6   5   5     8977.68     8935.23    175.03 o 
  -5   5   5    46588.81    46600.95    589.50 o 
  -4   5   5      360.01      425.38     39.33 o 
  -3   5   5    10786.41    11045.26    172.56 o 
  -2   5   5    12947.87    12043.59    178.98 o 
  -1   5   5     1896.53     1863.86     54.31 o 
   0   5   5      331.63      372.36     39.96 o 
   1   5   5    29187.10    28926.52    472.63 o 
   2   5   5    24425.72    24143.63    792.39 o 
   3   5   5   114490.52   119325.27   1588.83 o 
   4   5   5     1177.02     1176.99     53.58 o 
   5   5   5     4516.72     4437.83    103.32 o 
   6   5   5      367.93      362.29     43.63 o 
   7   5   5     2738.75     2731.30     65.52 o 
   8   5   5    23191.52    23366.47    321.11 o 
   9   5   5     3789.78     4011.39    133.14 o 
  10   5   5     1805.66     1946.53    102.26 o 
  11   5   5      825.27      777.19     85.20 o 
  12   5   5     3615.12     3616.87    151.63 o 
  13   5   5    25190.91    25321.05    552.48 o 
  14   5   5     1416.13     1498.44    180.16 o 
  15   5   5     3311.46     3384.00    486.42 o 
 -13   6   5     5325.14     5223.47    696.02 o 
 -12   6   5      903.30     1008.67    185.80 o 
 -11   6   5     1103.51     1108.56    189.82 o 
 -10   6   5       49.93      196.36    128.27 o 
  -9   6   5    45349.25    45984.45    831.50 o 
  -8   6   5    11138.99    10690.78    285.41 o 
  -7   6   5      107.41      168.94     72.77 o 
  -6   6   5    15292.37    15251.52    321.35 o 
  -5   6   5    74310.96    74356.03    899.99 o 
  -4   6   5     9812.14     9977.45    169.30 o 
  -3   6   5      834.13      872.62     49.30 o 
  -2   6   5   112205.80   111365.37   1579.31 o 
  -1   6   5     7429.66     7497.82    166.68 o 
   0   6   5      818.57      834.34     35.39 o 
   1   6   5    27100.07    27211.71    384.45 o 
   2   6   5    43299.39    42786.86    982.93 o 
   3   6   5    59913.72    60039.23   1053.71 o 
   4   6   5   154442.50   151929.38   1959.06 o 
   5   6   5    23214.48    22691.64    344.46 o 
   6   6   5    13510.16    13958.91    237.67 o 
   7   6   5    54728.48    53573.78    592.06 o 
   8   6   5      334.04      354.34     35.76 o 
   9   6   5     6345.63     6510.29    167.58 o 
  10   6   5    18047.36    17821.15    329.72 o 
  11   6   5    26851.74    26717.27    459.15 o 
  12   6   5     4774.01     5263.81    217.11 o 
  13   6   5     2682.22     2898.93    229.37 o 
  14   6   5       50.28      132.81    132.83 o 
  15   6   5    11999.18    11243.58    440.87 o 
 -12   7   5     1304.82     1201.67    225.42 o 
 -11   7   5     5452.57     5823.48    318.64 o 
 -10   7   5    12223.39    11976.45    430.99 o 
  -9   7   5      737.63      990.00    324.28 o 
  -8   7   5     1969.81     2345.97    178.62 o 
  -7   7   5      264.17      244.89     76.50 o 
  -6   7   5     6128.39     6001.50    137.18 o 
  -5   7   5      527.01      691.38     53.18 o 
  -4   7   5     4939.93     5016.79    112.61 o 
  -3   7   5    25108.24    24730.51    332.66 o 
  -2   7   5    43539.11    43354.43    595.80 o 
  -1   7   5     2501.35     2472.06     93.60 o 
   0   7   5    36128.43    35150.73    667.02 o 
   1   7   5      675.87      757.38     36.07 o 
   2   7   5    47584.19    46509.35   1156.46 o 
   3   7   5     2950.70     2826.59     82.34 o 
   4   7   5     2485.24     2826.39    265.65 o 
   5   7   5      304.75      319.71     42.25 o 
   6   7   5       56.91      106.35     39.96 o 
   7   7   5    38948.62    37782.19    433.74 o 
   8   7   5    27480.18    26875.31    354.46 o 
   9   7   5     1446.62     1646.76     87.85 o 
  10   7   5     1903.73     1970.49    110.74 o 
  11   7   5     2325.55     2769.67    157.45 o 
  12   7   5     8176.64     8549.35    676.25 o 
  13   7   5      260.61      220.77    125.38 o 
  14   7   5     6241.24     6751.23    351.97 o 
  15   7   5      203.39      328.92    161.04 o 
 -12   8   5       50.22      146.68    151.90 o 
 -11   8   5    11947.24    12150.50    461.37 o 
 -10   8   5    15002.81    14434.78   1245.72 o 
  -9   8   5     1788.94     1580.95    217.51 o 
  -8   8   5      143.61      237.66    111.19 o 
  -7   8   5     6268.62     6814.02    285.06 o 
  -6   8   5    92502.80    93090.86   1267.61 o 
  -5   8   5      894.76     1048.22     71.60 o 
  -4   8   5     2343.29     2410.11     79.24 o 
  -3   8   5    30619.12    30416.95    442.23 o 
  -2   8   5    50825.61    48818.50    796.41 o 
  -1   8   5    22227.09    21910.39    458.96 o 
   0   8   5      187.51      187.16     42.33 o 
   1   8   5    84249.83    82135.26   1081.93 o 
   2   8   5    21523.58    20897.06    321.33 o 
   3   8   5    99213.48    96386.45   1276.22 o 
   4   8   5    35606.54    36032.38    524.21 o 
   5   8   5     2564.42     2669.37     93.57 o 
   6   8   5    41878.46    42722.12    613.77 o 
   7   8   5    15600.54    15472.09    207.31 o 
   8   8   5      971.60      999.47     60.56 o 
   9   8   5    28654.05    28642.15    457.03 o 
  10   8   5    14425.60    14508.24    349.03 o 
  11   8   5    22980.34    22810.49    599.64 o 
  12   8   5     5645.17     6037.21    289.37 o 
  13   8   5     1443.54     1395.40    177.92 o 
  14   8   5    18720.64    18600.32   1194.31 o 
  15   8   5     1889.17     1792.78    379.65 o 
 -12   9   5     2675.76     3414.45    652.52 o 
 -11   9   5     8853.21     9206.02    404.76 o 
 -10   9   5       90.87       50.75    128.72 o 
  -9   9   5     1167.91     1041.45    166.10 o 
  -8   9   5     6997.47     6776.96    304.06 o 
  -7   9   5     2773.91     3096.56    205.24 o 
  -6   9   5     4637.83     4668.07    144.14 o 
  -5   9   5    14346.71    14575.56    275.44 o 
  -4   9   5     8248.90     8043.39    211.65 o 
  -3   9   5    36641.41    36356.31    770.62 o 
  -2   9   5      693.12      730.23     91.95 o 
  -1   9   5    14039.92    14536.57    299.57 o 
   0   9   5     6363.30     6390.05    173.67 o 
   1   9   5     6576.87     6229.94    112.57 o 
   2   9   5    12814.17    12365.04    187.18 o 
   3   9   5    46693.69    47047.00    664.17 o 
   4   9   5      654.33      718.95     56.05 o 
   5   9   5     2613.47     2664.12     98.21 o 
   6   9   5    21764.73    21975.16    360.87 o 
   7   9   5    40677.43    40286.45    468.05 o 
   8   9   5     5168.46     5101.27    147.13 o 
   9   9   5        7.62       51.75     51.83 o 
  10   9   5    15486.35    15978.69    464.96 o 
  11   9   5      587.57      683.08    128.72 o 
  12   9   5      877.26      960.75    245.19 o 
  13   9   5    10962.08    11269.89    425.63 o 
  14   9   5     1253.88     1576.70    201.33 o 
  15   9   5     1562.39     1360.03    210.54 o 
 -11  10   5      527.83      534.00    172.51 o 
 -10  10   5     1409.39     1567.45    237.28 o 
  -9  10   5      357.57      123.18    127.11 o 
  -8  10   5      381.70      265.62    205.64 o 
  -7  10   5    25861.65    25441.94    666.28 o 
  -6  10   5     2039.01     2230.72    107.74 o 
  -5  10   5     5387.91     5290.10    219.69 o 
  -4  10   5    19425.53    18823.77    385.79 o 
  -3  10   5    44609.00    44549.33    759.88 o 
  -2  10   5    71653.55    73018.48   1171.75 o 
  -1  10   5    25400.09    25589.42    474.81 o 
   0  10   5    86165.91    85122.38   1344.68 o 
   1  10   5    22667.64    21300.69    294.27 o 
   2  10   5     7914.37     7714.88    201.36 o 
   3  10   5     3734.82     3646.98    106.85 o 
   4  10   5     5903.57     6064.97    211.82 o 
   5  10   5    14791.30    14672.90    224.32 o 
   6  10   5    62577.78    62690.73    773.51 o 
   7  10   5     1383.38     1437.63    107.31 o 
   8  10   5    69288.41    69693.89    979.65 o 
   9  10   5     1222.51     1126.22     97.92 o 
  10  10   5     9822.70     9514.21    407.33 o 
  11  10   5     3217.64     3434.36    221.46 o 
  12  10   5    16433.56    16614.37    523.49 o 
  13  10   5     8070.62     8124.30    652.52 o 
  14  10   5      309.45      405.97    170.05 o 
 -11  11   5      607.26      735.57    189.82 o 
 -10  11   5     2460.31     2543.99    239.29 o 
  -9  11   5     5000.65     4862.04    294.47 o 
  -8  11   5     9144.81     8887.17    362.89 o 
  -7  11   5     3993.17     3753.58    237.38 o 
  -6  11   5    17295.44    16334.44    318.41 o 
  -5  11   5       11.33      194.52     70.07 o 
  -4  11   5    10169.21     9980.86    322.34 o 
  -3  11   5     6718.34     6744.01    204.61 o 
  -2  11   5     4419.33     4454.55    163.73 o 
  -1  11   5     5847.25     6136.54    190.49 o 
   0  11   5     1324.04     1355.77     96.54 o 
   1  11   5     9455.71     8922.99    462.63 o 
   2  11   5    51820.59    50553.61    635.33 o 
   3  11   5     4862.04     4700.44    110.66 o 
   4  11   5    11086.22    10642.10    227.40 o 
   5  11   5       13.47       17.05     36.91 o 
   6  11   5    11138.52    10972.89    195.07 o 
   7  11   5    15330.21    14958.67    247.34 o 
   8  11   5    13675.30    13458.37    314.14 o 
   9  11   5    12051.68    11519.27    291.51 o 
  10  11   5     6458.90     6348.65    482.47 o 
  11  11   5      860.63      945.73    155.82 o 
  12  11   5     6589.03     6211.70    319.20 o 
  13  11   5     2570.49     3238.64    245.08 o 
  14  11   5       22.23     -130.63    130.63 o 
 -11  12   5       34.67      204.86    168.87 o 
 -10  12   5       24.91      266.66    153.92 o 
  -9  12   5    12544.30    12019.74    775.12 o 
  -8  12   5     3690.87     3263.46    280.78 o 
  -7  12   5     9277.43     9491.30    423.15 o 
  -6  12   5      601.23      658.79     92.00 o 
  -5  12   5    12987.78    13050.27    317.58 o 
  -4  12   5     9890.09    10215.42    272.63 o 
  -3  12   5    37392.84    36238.91    661.46 o 
  -2  12   5    47232.16    47544.25    825.02 o 
  -1  12   5    74223.45    73706.69   1205.70 o 
   0  12   5    14996.05    14782.67    334.71 o 
   1  12   5    17639.89    16551.57    786.98 o 
   2  12   5    14889.19    14749.68    618.64 o 
   3  12   5     1409.52     1463.15     83.14 o 
   4  12   5    14161.09    14369.08    255.12 o 
   5  12   5    25081.32    24800.72    360.71 o 
   6  12   5        0.71      101.84     57.33 o 
   7  12   5    41515.73    40816.26    830.49 o 
   8  12   5      716.16      677.67     95.48 o 
   9  12   5      693.33      503.80    178.40 o 
  10  12   5     3163.96     3732.46    237.50 o 
  11  12   5    55434.57    55421.83   1233.79 o 
  12  12   5        6.40      -79.09    131.11 o 
  13  12   5      194.14      219.66    155.82 o 
  14  12   5     1185.05     1390.16    210.54 o 
 -10  13   5      216.15      237.28    159.60 o 
  -9  13   5     4143.15     4202.20    288.74 o 
  -8  13   5      134.07       58.00    138.63 o 
  -7  13   5     3572.21     3881.49    288.69 o 
  -6  13   5       49.92      212.35    122.90 o 
  -5  13   5     2503.49     2207.98    139.48 o 
  -4  13   5    14315.13    14015.11    341.48 o 
  -3  13   5    31937.37    31583.48    664.02 o 
  -2  13   5      482.33      582.95    101.22 o 
  -1  13   5     2396.24     2661.32    140.50 o 
   0  13   5      211.65      295.35     80.25 o 
   1  13   5    11667.88    11216.37    292.12 o 
   2  13   5      405.12      552.26    102.86 o 
   3  13   5      217.63      283.09     83.10 o 
   4  13   5     5213.49     5110.34    158.07 o 
   5  13   5     4153.42     4173.42    278.55 o 
   6  13   5    22722.23    23565.35    473.66 o 
   7  13   5    52704.43    53099.90    908.07 o 
   8  13   5     1220.53     1200.23    111.89 o 
   9  13   5     7282.73     7167.65    239.64 o 
  10  13   5      638.67      547.51    141.90 o 
  11  13   5      344.17      383.10    147.72 o 
  12  13   5        8.50       64.80    140.32 o 
  13  13   5      373.45      501.51    332.19 o 
 -10  14   5     8112.91     7713.48    396.90 o 
  -9  14   5       54.97      318.32    165.08 o 
  -8  14   5    16384.90    16378.66    554.89 o 
  -7  14   5      808.32     1127.75    182.34 o 
  -6  14   5    10050.26     9500.00    385.06 o 
  -5  14   5      183.26      171.05     89.71 o 
  -4  14   5     3469.98     3554.18    173.86 o 
  -3  14   5    19855.71    19948.04    441.36 o 
  -2  14   5    63399.14    63685.75   1087.08 o 
  -1  14   5     3183.12     3404.52    254.36 o 
   0  14   5    20827.04    21620.83    464.17 o 
   1  14   5    52244.85    51607.03    908.88 o 
   2  14   5       76.74      117.00     82.41 o 
   3  14   5    18002.59    17374.39    578.49 o 
   4  14   5     8171.05     8609.85    262.49 o 
   5  14   5     9135.88     8943.32    253.21 o 
   6  14   5     1050.19     1119.07    109.70 o 
   7  14   5      123.92      141.43     80.69 o 
   8  14   5      652.20      762.37    109.70 o 
   9  14   5     4573.27     4424.14    203.90 o 
  10  14   5    57703.21    60017.92   1323.61 o 
  11  14   5     2243.18     2537.12    340.10 o 
  12  14   5      467.60      177.82    152.03 o 
  13  14   5      689.50      442.20    221.46 o 
  -9  15   5     2147.45     1997.54    272.87 o 
  -8  15   5      707.66      714.21    367.78 o 
  -7  15   5      338.63      394.13    159.30 o 
  -6  15   5     4464.00     4810.11    336.15 o 
  -5  15   5     6054.38     5595.49    260.15 o 
  -4  15   5    28440.20    29715.50    604.65 o 
  -3  15   5     1016.70     1111.98    121.94 o 
  -2  15   5      222.92      372.00     98.69 o 
  -1  15   5     2526.24     2708.82    159.35 o 
   0  15   5      334.15      324.83     96.54 o 
   1  15   5     9716.54    10164.96    293.70 o 
   2  15   5     6621.59     6739.56    238.35 o 
   3  15   5     1447.23     1366.77    139.45 o 
   4  15   5     2333.74     2312.35    191.94 o 
   5  15   5     2469.38     2358.43    391.51 o 
   6  15   5    41519.79    42343.91    977.48 o 
   7  15   5      387.62      278.16    119.00 o 
   8  15   5     4715.15     4796.38    208.55 o 
   9  15   5     2608.67     2580.14    167.26 o 
  10  15   5     6146.38     6068.46    462.70 o 
  11  15   5     4245.17     4340.53    359.87 o 
  12  15   5      175.77      108.99    166.10 o 
  -8  16   5     1287.88     1114.56    207.00 o 
  -7  16   5     1298.34      979.82    229.37 o 
  -6  16   5     1540.47     1580.77    296.60 o 
  -5  16   5     7812.28     7870.37    290.69 o 
  -4  16   5     9197.97     9522.95    302.18 o 
  -3  16   5    47025.17    46735.54    869.77 o 
  -2  16   5     5076.68     4921.97    317.48 o 
  -1  16   5     4213.70     4266.57    201.46 o 
   0  16   5    30243.40    30315.62    643.37 o 
   1  16   5     3096.86     3303.12    208.09 o 
   2  16   5     6713.18     7282.14    377.89 o 
   3  16   5     9710.52     9103.76    353.24 o 
   4  16   5    23363.01    23378.17    870.03 o 
   5  16   5     4741.64     4705.19    387.56 o 
   6  16   5     3825.33     3840.72    248.94 o 
   7  16   5        1.74       47.46    128.72 o 
   8  16   5    16250.39    16106.58   1538.37 o 
   9  16   5    21146.62    20561.66    830.84 o 
  10  16   5     1536.22     1401.19    200.44 o 
  11  16   5       73.94       96.92    225.42 o 
  12  16   5     1285.01     1416.86    218.51 o 
  -8  17   5      718.30      943.16    207.00 o 
  -7  17   5     4888.99     5393.97    338.96 o 
  -6  17   5       15.09       88.81    155.82 o 
  -5  17   5     8614.44     8569.04    301.58 o 
  -4  17   5       31.30       65.22    108.99 o 
  -3  17   5     2143.28     2452.14    272.12 o 
  -2  17   5      133.34      149.63    106.92 o 
  -1  17   5      956.58      963.22    137.55 o 
   0  17   5    14621.10    14852.05    394.43 o 
   1  17   5    14271.52    14747.25    582.65 o 
   2  17   5       38.21      -51.41    177.96 o 
   3  17   5     1300.41     1343.69    178.62 o 
   4  17   5     4601.22     4199.10    258.43 o 
   5  17   5    13070.34    12946.45    525.97 o 
   6  17   5      221.09      453.06    336.15 o 
   7  17   5     8991.00     8743.25    498.29 o 
   8  17   5      618.49      664.20    241.23 o 
   9  17   5    10260.22    10436.50    419.85 o 
  10  17   5     8383.43     8352.26    632.75 o 
  11  17   5     3317.45     2921.48    269.75 o 
  -7  18   5      205.43      380.47    186.79 o 
  -6  18   5    12676.93    13346.49    524.29 o 
  -5  18   5     2928.54     3290.67    242.26 o 
  -4  18   5    20669.18    21592.19    522.31 o 
  -3  18   5     5977.36     5752.13    254.87 o 
  -2  18   5      519.06      516.87    124.19 o 
  -1  18   5     9137.02     9381.43    317.73 o 
   0  18   5    10668.19    10377.04    402.67 o 
   1  18   5     1212.80     1029.90    249.14 o 
   2  18   5    15376.31    14715.94    628.79 o 
   3  18   5    11272.59    10981.39    417.58 o 
   4  18   5     6520.24     6273.36    327.70 o 
   5  18   5     5306.08     5104.80    375.69 o 
   6  18   5     2587.43     2700.27    276.83 o 
   7  18   5    18972.22    19146.78    596.84 o 
   8  18   5     2947.76     2341.55    239.29 o 
   9  18   5       63.85       -0.27    159.60 o 
  10  18   5     1448.92     1558.14    355.92 o 
  -6  19   5      803.76     1285.89    407.33 o 
  -5  19   5     2931.32     2693.66    403.38 o 
  -4  19   5     9724.03    10038.34    343.91 o 
  -3  19   5      971.16     1156.38    154.72 o 
  -2  19   5       92.28      150.28    115.38 o 
  -1  19   5     4781.97     4884.62    302.15 o 
   0  19   5    11383.62    12476.32   1079.62 o 
   1  19   5     1448.22     1049.40    187.94 o 
   2  19   5        8.22      -43.26    130.22 o 
   3  19   5    10736.36    10420.86    442.92 o 
   4  19   5       43.77      122.44    201.69 o 
   5  19   5      125.10      158.73    363.83 o 
   6  19   5    13512.66    12737.93    477.47 o 
   7  19   5      492.92      375.82    173.10 o 
   8  19   5     3305.56     3978.18    375.69 o 
   9  19   5     4156.53     3916.35    296.46 o 
  -4  20   5      387.73      670.94    156.92 o 
  -3  20   5     1262.11     1157.67    217.43 o 
  -2  20   5     4578.92     4313.95    294.50 o 
  -1  20   5    13103.54    12956.54    553.65 o 
   0  20   5      823.64      891.71    193.80 o 
   1  20   5    18369.04    17924.79    584.31 o 
   2  20   5     1010.51      740.56    189.17 o 
   3  20   5     2876.90     2239.31    240.93 o 
   4  20   5     1787.46     1851.92    280.78 o 
   5  20   5    10826.74    10996.84    445.83 o 
   6  20   5     7734.07     7771.20    382.87 o 
   7  20   5      146.67      169.67    170.95 o 
   8  20   5     1772.10     2136.15    288.69 o 
  -2  21   5      158.59       -7.78    249.14 o 
  -1  21   5     1323.95     1285.73    241.23 o 
   0  21   5     4367.10     4226.91    307.35 o 
   1  21   5     5668.61     6143.06    354.67 o 
   2  21   5     4516.86     3771.45    296.05 o 
   3  21   5     3192.74     3063.15    296.60 o 
   4  21   5       82.39       16.34    169.96 o 
   5  21   5     6688.62     6402.58    361.47 o 
   6  21   5     2617.36     2722.50    271.32 o 
   1  22   5      167.54     -161.65    174.81 o 
   2  22   5      147.23      -32.77    174.51 o 
   3  22   5      871.77      623.13    204.90 o 
  -1 -17   6      182.98       52.73    167.50 o 
   0 -17   6      776.93      521.31    187.29 o 
   1 -17   6      592.18      322.31    316.37 o 
   2 -17   6      258.27      113.45    169.96 o 
  -4 -16   6     9643.21     9372.57    632.75 o 
  -3 -16   6     2329.68     2662.95    254.06 o 
  -2 -16   6      933.02      774.39    189.91 o 
  -1 -16   6      861.29      861.10    195.51 o 
   0 -16   6     4016.03     4569.99    295.78 o 
   1 -16   6    24655.22    25174.04    712.27 o 
   2 -16   6    10841.66    10902.86    437.72 o 
   3 -16   6      126.50      102.30    272.87 o 
   4 -16   6      115.72     -141.88    141.88 o 
   5 -16   6    12726.49    12301.90    482.47 o 
  -6 -15   6     9716.84     9629.92    459.47 o 
  -5 -15   6     2208.34     1811.51    185.84 o 
  -4 -15   6      113.45        9.54    130.24 o 
  -3 -15   6       11.07       32.77    156.30 o 
  -2 -15   6      185.60      125.42    151.86 o 
  -1 -15   6     9935.16     9996.57    413.41 o 
   0 -15   6     5695.23     6362.07    783.02 o 
   1 -15   6       80.11     -123.70    139.48 o 
   2 -15   6     6308.06     6387.61    332.45 o 
   3 -15   6       13.09      -34.51    151.90 o 
   4 -15   6     9977.20     9894.51    401.63 o 
   5 -15   6      388.82      373.62    164.91 o 
   6 -15   6     1087.95     1107.31    284.74 o 
   7 -15   6      412.33       94.91    229.37 o 
  -7 -14   6     2810.46     2897.41    213.63 o 
  -6 -14   6      801.23      776.57    135.66 o 
  -5 -14   6    27502.28    28441.22    801.84 o 
  -4 -14   6      291.21      187.14    125.87 o 
  -3 -14   6      321.79      410.65    136.24 o 
  -2 -14   6      248.40       51.21    116.47 o 
  -1 -14   6     1596.14     1569.26    206.03 o 
   0 -14   6    21207.06    22396.38    988.67 o 
   1 -14   6    14627.17    15139.71    499.40 o 
   2 -14   6      344.02      280.93    272.87 o 
   3 -14   6     2052.58     1703.04    194.79 o 
   4 -14   6    30624.15    31337.35    798.82 o 
   5 -14   6     2650.48     2880.82    230.84 o 
   6 -14   6     3438.79     3124.19    348.01 o 
   7 -14   6     9778.90     9040.37    561.56 o 
   8 -14   6     7720.02     7131.54    692.07 o 
  -8 -13   6     3685.15     3342.95    323.15 o 
  -7 -13   6     2993.97     2806.86    211.55 o 
  -6 -13   6       33.86      158.36    128.41 o 
  -5 -13   6     4903.15     5062.64    220.49 o 
  -4 -13   6     5891.83     6072.85    268.03 o 
  -3 -13   6     1662.78     1684.44    162.33 o 
  -2 -13   6     9717.37     9695.26    313.73 o 
  -1 -13   6    11019.87    11407.32    335.83 o 
   0 -13   6      220.55       69.44    128.22 o 
   1 -13   6     4123.49     3982.31    254.06 o 
   2 -13   6     9444.87     9176.28    379.65 o 
   3 -13   6     1589.36     1537.71    185.80 o 
   4 -13   6     1151.26     1348.19    375.69 o 
   5 -13   6     9435.72     9108.43    366.04 o 
   6 -13   6      437.77      300.55    151.00 o 
   7 -13   6      423.90      355.92    153.72 o 
   8 -13   6     4607.19     4822.67    294.99 o 
   9 -13   6     9089.28     9604.10    486.42 o 
  -9 -12   6    10947.58    11546.42    389.41 o 
  -8 -12   6      409.44      515.30    181.11 o 
  -7 -12   6       76.61      215.45    180.39 o 
  -6 -12   6    25100.26    25281.07    589.46 o 
  -5 -12   6      389.01      196.91    199.67 o 
  -4 -12   6       40.41       25.60    164.49 o 
  -3 -12   6      642.98      897.81    136.56 o 
  -2 -12   6    35948.00    39030.64    933.19 o 
  -1 -12   6     6828.31     6846.95    255.17 o 
   0 -12   6    25883.29    26221.53    720.09 o 
   1 -12   6     3653.75     3970.21    195.64 o 
   2 -12   6     1367.64     1102.59    127.88 o 
   3 -12   6    33905.19    33294.77    801.84 o 
   4 -12   6      512.46      308.46    185.87 o 
   5 -12   6     4305.22     4237.17    203.73 o 
   6 -12   6    19437.63    19061.68    567.64 o 
   7 -12   6    12910.59    12180.97    440.87 o 
   8 -12   6     7845.90     8649.85    557.61 o 
   9 -12   6     4027.20     3583.85    261.26 o 
  10 -12   6     2361.16     2114.93    233.10 o 
  -9 -11   6     3090.48     3303.45    220.96 o 
  -8 -11   6     1132.30      847.06    157.73 o 
  -7 -11   6      517.62      698.29    145.98 o 
  -6 -11   6    10582.59    10915.53    351.88 o 
  -5 -11   6    13096.95    13181.44    383.83 o 
  -4 -11   6     7245.06     6924.46    267.40 o 
  -3 -11   6      259.63      309.11    115.62 o 
  -2 -11   6     9718.81    10711.87    318.83 o 
  -1 -11   6     7417.35     7974.19    267.27 o 
   0 -11   6     2016.54     2521.12    298.74 o 
   1 -11   6     4999.73     5444.16    324.98 o 
   2 -11   6       20.72      -24.97     81.18 o 
   3 -11   6     3131.56     3074.45    163.46 o 
   4 -11   6    26217.88    25892.90    596.41 o 
   5 -11   6     3536.49     3545.54    179.35 o 
   6 -11   6        4.44      114.25     93.47 o 
   7 -11   6      100.10      156.03    189.82 o 
   8 -11   6     3154.39     3326.56    242.85 o 
   9 -11   6      915.78     1183.81    176.62 o 
  10 -11   6     2226.29     2331.79    231.72 o 
  11 -11   6     2638.22     2458.16    237.50 o 
 -10 -10   6    11685.72    10914.05    491.30 o 
  -9 -10   6       22.05     -117.66    120.25 o 
  -8 -10   6     2883.34     3164.33    211.32 o 
  -7 -10   6     8538.32     8880.34    317.08 o 
  -6 -10   6     3284.93     3354.03    202.18 o 
  -5 -10   6    12698.85    12898.10    525.24 o 
  -4 -10   6     4096.74     4253.82    268.78 o 
  -3 -10   6    56297.55    55967.64   1338.81 o 
  -2 -10   6      604.27      635.33    132.97 o 
  -1 -10   6    13773.13    14051.18    550.83 o 
   0 -10   6     5537.33     5929.19    224.70 o 
   1 -10   6     6632.52     6763.73    230.99 o 
   2 -10   6     8534.03     8782.17    261.70 o 
   3 -10   6     9358.98     9050.71    224.74 o 
   4 -10   6     2046.44     2018.86    114.36 o 
   5 -10   6    64473.47    62648.24    913.99 o 
   6 -10   6     4857.63     4886.78    437.82 o 
   7 -10   6    21521.97    21915.29    602.08 o 
   8 -10   6    15335.62    15646.62    497.72 o 
   9 -10   6     9935.94    10216.65    404.15 o 
  10 -10   6    12443.67    13070.39    471.84 o 
  11 -10   6      231.42      259.76    166.10 o 
  12 -10   6      900.68     1028.58    197.27 o 
 -10  -9   6       25.55       24.48    175.57 o 
  -9  -9   6      300.25      569.47    189.91 o 
  -8  -9   6       37.70      149.80    117.42 o 
  -7  -9   6     4729.71     4677.42    358.64 o 
  -6  -9   6     4402.65     4123.93    212.50 o 
  -5  -9   6     6796.39     6893.21    397.97 o 
  -4  -9   6      130.54      242.69    123.63 o 
  -3  -9   6     6582.81     6594.24    247.31 o 
  -2  -9   6    12705.47    13598.42    352.77 o 
  -1  -9   6    39901.11    42111.97    944.73 o 
   0  -9   6      104.33      197.73     86.76 o 
   1  -9   6      236.96      217.29     84.65 o 
   2  -9   6      329.24      356.77     70.79 o 
   3  -9   6    18451.07    18194.02    339.76 o 
   4  -9   6      500.80      535.68     77.16 o 
   5  -9   6       40.44        5.57     61.82 o 
   6  -9   6     4412.23     4419.87    157.20 o 
   7  -9   6      792.58      992.94    166.78 o 
   8  -9   6     7139.79     6803.18    309.47 o 
   9  -9   6    18459.30    18674.50    560.81 o 
  10  -9   6       73.60      -43.11    132.92 o 
  11  -9   6     2299.39     2906.21    312.42 o 
  12  -9   6      419.72      507.78    171.11 o 
 -11  -8   6     3518.10     3736.65    302.01 o 
 -10  -8   6      458.78      894.39    201.34 o 
  -9  -8   6     5368.03     5435.18    375.69 o 
  -8  -8   6     3505.05     3566.10    204.69 o 
  -7  -8   6     4869.65     4816.63    512.71 o 
  -6  -8   6    24713.49    24637.25    539.08 o 
  -5  -8   6    37237.99    37914.64    730.56 o 
  -4  -8   6    41318.26    41196.46    876.97 o 
  -3  -8   6     1715.59     1953.23    154.82 o 
  -2  -8   6     2030.42     2112.22    145.98 o 
  -1  -8   6     2301.43     2469.36    145.98 o 
   0  -8   6     4010.22     4402.55    198.78 o 
   1  -8   6     2347.47     2489.35    112.66 o 
   2  -8   6    19399.99    18889.32    340.97 o 
   3  -8   6       38.86      147.86     70.78 o 
   4  -8   6    72124.98    71318.98   1005.09 o 
   5  -8   6     1680.22     1806.88    176.95 o 
   6  -8   6    13381.73    13466.70    273.22 o 
   7  -8   6    28709.85    29525.48    568.57 o 
   8  -8   6    31881.02    32504.66    622.28 o 
   9  -8   6     1482.25     1422.10    126.26 o 
  10  -8   6     1043.93     1209.73    197.73 o 
  11  -8   6     8267.15     8612.88    735.57 o 
  12  -8   6       88.08       97.55    150.68 o 
  13  -8   6     8178.95     8449.46    404.76 o 
 -11  -7   6      449.57      503.60    186.79 o 
 -10  -7   6     1035.20     1299.79    284.74 o 
  -9  -7   6      501.70      629.48    176.10 o 
  -8  -7   6      127.88      222.26    110.26 o 
  -7  -7   6      422.00      527.42    116.40 o 
  -6  -7   6       75.21      203.21     97.35 o 
  -5  -7   6       24.12       50.08     89.25 o 
  -4  -7   6     8536.37     9027.10    277.55 o 
  -3  -7   6     9446.78     9503.42    282.13 o 
  -2  -7   6    82042.22    80856.33   1623.96 o 
  -1  -7   6     1001.96     1226.50    108.83 o 
   0  -7   6      118.41      193.46     52.90 o 
   1  -7   6     1707.78     1811.15     99.32 o 
   2  -7   6      621.40      729.30     65.07 o 
   3  -7   6     2346.25     2371.12    115.64 o 
   4  -7   6     9525.71     9560.06    225.18 o 
   5  -7   6     3147.28     3134.09    112.84 o 
   6  -7   6     2659.33     2797.82    108.29 o 
   7  -7   6     9534.88     9292.59    228.58 o 
   8  -7   6    30811.80    30209.88    514.90 o 
   9  -7   6      705.44      805.07    103.17 o 
  10  -7   6      797.51      871.65    106.64 o 
  11  -7   6     2521.32     2385.28    207.06 o 
  12  -7   6      277.67      451.11    155.08 o 
  13  -7   6      569.22      472.98    171.11 o 
 -12  -6   6       11.49       -9.00    161.90 o 
 -11  -6   6     6967.94     7188.45    379.81 o 
 -10  -6   6     1745.82     1799.43    217.90 o 
  -9  -6   6     2646.63     2557.23    233.33 o 
  -8  -6   6     1193.26     1413.12    140.23 o 
  -7  -6   6     6417.54     6660.71    242.80 o 
  -6  -6   6    52603.66    51555.34    909.30 o 
  -5  -6   6    40010.59    39268.98    726.70 o 
  -4  -6   6     1061.14     1362.29    122.62 o 
  -3  -6   6     6870.89     6828.95    227.09 o 
  -2  -6   6    47597.70    47461.95   1200.11 o 
  -1  -6   6     2122.18     2631.39    230.60 o 
   0  -6   6     9203.96     9086.94    177.09 o 
   1  -6   6    55894.46    55557.23    708.07 o 
   2  -6   6     9908.86     9611.34    237.92 o 
   3  -6   6    45687.46    44931.28    588.87 o 
   4  -6   6    11466.03    11561.27    211.83 o 
   5  -6   6     3472.55     3432.79    157.41 o 
   6  -6   6    25204.37    24898.30    370.61 o 
   7  -6   6   109038.14   107362.13   1473.88 o 
   8  -6   6     4074.77     4198.58    160.97 o 
   9  -6   6     3984.67     3710.02    150.34 o 
  10  -6   6    14170.93    14288.89    338.11 o 
  11  -6   6       27.90       87.79    100.23 o 
  12  -6   6     3781.46     3800.73    258.27 o 
  13  -6   6      307.25      319.46    156.55 o 
  14  -6   6    10874.19    10805.08    612.97 o 
 -12  -5   6      249.23      157.69    178.71 o 
 -11  -5   6      228.34       81.92    156.30 o 
 -10  -5   6        7.24       83.96    145.09 o 
  -9  -5   6     1259.31     1332.45    181.70 o 
  -8  -5   6    11183.40    10663.97    419.97 o 
  -7  -5   6    13121.85    12615.80    334.71 o 
  -6  -5   6      553.64      665.20    210.85 o 
  -5  -5   6    10713.96    10161.85    379.92 o 
  -4  -5   6      958.65      976.18    187.21 o 
  -3  -5   6    38302.51    36641.88    662.97 o 
  -2  -5   6     2600.46     2433.18    139.14 o 
  -1  -5   6     9950.41    10117.48    186.14 o 
   0  -5   6     8570.28     8401.39    209.43 o 
   1  -5   6     5189.38     4971.61    181.46 o 
   2  -5   6    20295.34    20322.79    306.00 o 
   3  -5   6    59152.23    59270.86    741.42 o 
   4  -5   6       84.03       57.98     41.18 o 
   5  -5   6     3494.54     3633.14    181.64 o 
   6  -5   6       48.46      109.67     49.14 o 
   7  -5   6     7253.56     7230.27    187.40 o 
   8  -5   6      239.93      227.17     67.95 o 
   9  -5   6     4407.73     4532.29    160.59 o 
  10  -5   6     8601.13     8535.86    230.24 o 
  11  -5   6     6186.61     6503.07    211.46 o 
  12  -5   6     1330.63     1120.62    117.91 o 
  13  -5   6     9531.77     9992.21    299.10 o 
  14  -5   6       52.23       82.06    142.43 o 
 -12  -4   6    16018.19    16215.46    573.24 o 
 -11  -4   6      754.96      982.50    189.91 o 
 -10  -4   6      770.97      589.54    161.90 o 
  -9  -4   6      690.92      461.63    145.09 o 
  -8  -4   6     1363.93     1901.03    209.45 o 
  -7  -4   6    33693.13    32866.67    627.51 o 
  -6  -4   6    26015.82    26059.00    517.97 o 
  -5  -4   6     2390.77     2362.73    134.83 o 
  -4  -4   6     9498.14     9759.01    259.57 o 
  -3  -4   6    82339.43    81772.69   1296.27 o 
  -2  -4   6      200.65      241.43     37.55 o 
  -1  -4   6    12359.81    11711.22    198.51 o 
   0  -4   6    84257.17    82424.56    995.16 o 
   1  -4   6    42466.59    42075.00    543.89 o 
   2  -4   6        2.20      159.11     44.38 o 
   3  -4   6      842.35     1046.36     80.58 o 
   4  -4   6     6600.43     6896.60    143.08 o 
   5  -4   6    52169.44    52112.26    660.41 o 
   6  -4   6   115724.27   115197.30   1370.22 o 
   7  -4   6    33106.73    32149.51    509.06 o 
   8  -4   6    17173.25    16753.12    319.07 o 
   9  -4   6    14653.99    14933.25    377.87 o 
  10  -4   6     6234.40     6488.01    255.72 o 
  11  -4   6      220.27      292.01     85.15 o 
  12  -4   6    29038.76    28754.02    527.54 o 
  13  -4   6     7796.24     7893.05    252.30 o 
  14  -4   6      476.78      181.68    105.67 o 
 -12  -3   6     3449.96     3100.63    271.20 o 
 -11  -3   6     2366.54     2128.35    276.83 o 
 -10  -3   6      142.02      157.06    174.01 o 
  -9  -3   6    13700.24    12768.98    436.23 o 
  -8  -3   6    17096.04    17605.63    402.91 o 
  -7  -3   6      106.44      108.97    163.64 o 
  -6  -3   6     6814.34     6581.06    354.09 o 
  -5  -3   6     9657.27     9760.27    256.26 o 
  -4  -3   6     5496.84     5566.22    184.69 o 
  -3  -3   6     2752.71     2838.88    113.84 o 
  -2  -3   6    55632.47    53561.46    673.19 o 
  -1  -3   6       19.68       66.74     33.66 o 
   0  -3   6     3102.91     3000.73     93.64 o 
   1  -3   6    25217.63    23897.40    347.68 o 
   2  -3   6    56889.40    55355.39    734.57 o 
   3  -3   6      646.49      759.82     50.67 o 
   4  -3   6     3739.63     3812.91     98.53 o 
   5  -3   6    13917.04    13835.00    221.88 o 
   6  -3   6     2352.72     2488.59     86.70 o 
   7  -3   6     8110.26     8449.37    297.45 o 
   8  -3   6    19067.22    18882.83    390.43 o 
   9  -3   6     3444.60     3086.11    130.82 o 
  10  -3   6    10225.64    10161.90    255.26 o 
  11  -3   6      172.52      109.52     78.77 o 
  12  -3   6     6772.02     6911.53    217.63 o 
  13  -3   6      966.92     1046.52    117.88 o 
  14  -3   6     2773.85     2921.50    225.75 o 
 -12  -2   6     1022.92      819.00    190.15 o 
 -11  -2   6       28.74       91.35    142.53 o 
 -10  -2   6      496.17      249.40    181.91 o 
  -9  -2   6    20342.45    20637.50    581.57 o 
  -8  -2   6    11021.88    10863.00    290.71 o 
  -7  -2   6    23459.33    22821.92    462.88 o 
  -6  -2   6    11474.29    11492.78    281.94 o 
  -5  -2   6      172.31      492.82    124.00 o 
  -4  -2   6    77123.63    77082.25   1051.55 o 
  -3  -2   6     1598.10     1849.89    109.06 o 
  -2  -2   6     4353.08     4352.21    104.89 o 
  -1  -2   6    41166.24    39634.15    606.69 o 
   0  -2   6    66115.60    66030.13    847.58 o 
   1  -2   6    77806.48    74744.48    893.53 o 
   2  -2   6    10844.12    10477.76    169.81 o 
   3  -2   6     5875.07     5813.32    115.74 o 
   4  -2   6   111807.34   110945.13   1299.25 o 
   5  -2   6    47273.32    47670.09    597.32 o 
   6  -2   6    14473.14    14549.64    229.49 o 
   7  -2   6     3548.50     3765.34    135.85 o 
   8  -2   6    21786.18    21995.84    409.84 o 
   9  -2   6      736.90      878.90    129.00 o 
  10  -2   6     1566.30     1648.48    104.89 o 
  11  -2   6    70961.88    70915.30   1039.89 o 
  12  -2   6     2158.58     2384.57    138.24 o 
  13  -2   6       29.43       86.06     87.64 o 
  14  -2   6       46.09       18.12     94.32 o 
  15  -2   6     2523.59     2646.36    188.57 o 
 -12  -1   6     5754.97     5771.32    569.47 o 
 -11  -1   6     2240.89     2120.10    212.30 o 
 -10  -1   6     1389.49     1179.88    170.51 o 
  -9  -1   6     8041.24     8181.93    332.45 o 
  -8  -1   6     5654.95     5083.75    197.15 o 
  -7  -1   6     2610.12     2865.99    140.47 o 
  -6  -1   6     8330.17     8242.50    190.58 o 
  -5  -1   6       14.70       61.52     53.66 o 
  -4  -1   6    14724.43    14276.36    227.87 o 
  -3  -1   6    74472.00    71964.32    871.83 o 
  -2  -1   6    12108.57    11430.81    188.85 o 
  -1  -1   6     3766.65     4199.34    162.09 o 
   0  -1   6     1028.25      945.36     48.02 o 
   1  -1   6    10280.63     9872.13    159.51 o 
   2  -1   6     2203.56     2338.48     69.33 o 
   3  -1   6    22908.44    22805.64    347.71 o 
   4  -1   6    25480.30    25036.69    333.04 o 
   5  -1   6    25625.47    25928.68    348.01 o 
   6  -1   6    13370.81    13281.82    208.30 o 
   7  -1   6    48722.67    49171.16    710.95 o 
   8  -1   6      140.79      324.33     58.74 o 
   9  -1   6    11300.64    11421.35    244.80 o 
  10  -1   6     5490.20     5233.06    168.97 o 
  11  -1   6      276.71      432.43     82.83 o 
  12  -1   6     1049.43     1041.09    107.75 o 
  13  -1   6      988.78      991.43    140.42 o 
  14  -1   6     1029.69      841.69    118.17 o 
  15  -1   6     8949.91     9121.63    315.09 o 
 -13   0   6     2827.46     2640.88    450.83 o 
 -12   0   6     4765.71     4488.95    287.99 o 
 -11   0   6     1185.80     1221.08    178.71 o 
 -10   0   6    36516.10    36055.40    864.07 o 
  -9   0   6     1173.10     1172.59    153.72 o 
  -8   0   6    14169.52    13353.84    410.81 o 
  -7   0   6     8333.69     8111.38    194.52 o 
  -6   0   6    16297.34    16363.86    295.61 o 
  -5   0   6    18251.12    17936.38    345.35 o 
  -4   0   6    29635.92    29542.90    433.28 o 
  -3   0   6     2530.00     2629.33     91.41 o 
  -2   0   6   103068.47   107058.30   1252.41 o 
  -1   0   6    22325.28    21378.63    292.90 o 
   0   0   6   144995.66   143636.86   2712.44 o 
   1   0   6    51987.44    51572.68    699.98 o 
   2   0   6    61517.55    60444.49    934.75 o 
   3   0   6   112415.02   110446.80   1276.76 o 
   4   0   6     4873.13     5474.37    104.32 o 
   5   0   6     1396.76     1419.54     54.52 o 
   6   0   6      262.91      294.98     42.15 o 
   7   0   6    54051.50    53474.30    663.44 o 
   8   0   6      312.33      459.05    106.26 o 
   9   0   6      840.72      820.88     77.32 o 
  10   0   6    79123.24    78530.42   1111.87 o 
  11   0   6      210.56      330.36     77.75 o 
  12   0   6     5316.51     5299.21    203.19 o 
  13   0   6       54.68      -60.11     81.17 o 
  14   0   6    17064.10    17640.90    389.93 o 
  15   0   6     2619.29     2440.95    236.31 o 
 -13   1   6     1958.78     1783.70    215.27 o 
 -12   1   6     2142.22     1782.52    241.23 o 
 -11   1   6       18.56       -7.40    131.34 o 
 -10   1   6     2076.06     2244.08    253.10 o 
  -9   1   6    18727.42    18497.98    421.52 o 
  -8   1   6    23994.18    24523.81    552.96 o 
  -7   1   6       50.87       68.18     54.66 o 
  -6   1   6      771.12      931.64    116.44 o 
  -5   1   6     1065.90     1174.10     65.30 o 
  -4   1   6    34899.79    34401.17    452.01 o 
  -3   1   6     2193.82     2233.84     74.86 o 
  -2   1   6     4136.65     3897.13     90.79 o 
  -1   1   6    18126.96    18667.02    256.44 o 
   0   1   6     4187.23     3941.64     86.72 o 
   1   1   6    19772.84    19222.19    290.65 o 
   2   1   6    62892.53    60673.46    990.92 o 
   3   1   6     1387.69     1392.83     45.12 o 
   4   1   6    27354.69    27196.31    347.00 o 
   5   1   6     3252.48     3062.14     75.21 o 
   6   1   6    22532.31    21686.01    295.97 o 
   7   1   6       11.74      314.52     64.67 o 
   8   1   6     8452.80     8532.74    190.81 o 
   9   1   6    20163.65    20385.63    359.36 o 
  10   1   6    25505.77    25568.37    436.78 o 
  11   1   6      147.60      271.35     73.91 o 
  12   1   6     1805.24     1916.00    122.47 o 
  13   1   6        5.93      -24.88     79.27 o 
  14   1   6     5687.20     5885.07    216.56 o 
  15   1   6      640.36      676.92    123.33 o 
 -13   2   6    10885.17    10436.81    436.23 o 
 -12   2   6     9805.83     9713.95    397.08 o 
 -11   2   6    21532.65    20755.69    592.75 o 
 -10   2   6      477.72      373.93    131.34 o 
  -9   2   6      227.99      334.40     94.30 o 
  -8   2   6       22.08      101.09     77.36 o 
  -7   2   6    14024.95    14996.05    282.42 o 
  -6   2   6     1851.70     2003.87    119.87 o 
  -5   2   6    33103.19    32799.00    530.03 o 
  -4   2   6     1385.07     1498.53     63.36 o 
  -3   2   6   180592.12   182266.19   2089.64 o 
  -2   2   6     1377.64     1307.06     51.85 o 
  -1   2   6    21824.37    21057.21    336.40 o 
   0   2   6    61086.45    59866.08    708.75 o 
   1   2   6   215653.14   215778.30   2913.40 o 
   2   2   6     5846.08     5673.61    119.87 o 
   3   2   6     1408.74     1412.14     51.05 o 
   4   2   6    36179.65    36899.23    493.93 o 
   5   2   6     1666.21     1879.14     59.24 o 
   6   2   6    70493.72    68867.10    822.19 o 
   7   2   6     2009.73     2021.81    124.67 o 
   8   2   6    24963.11    25671.61    412.56 o 
   9   2   6   106558.37   103714.77   1404.90 o 
  10   2   6       12.06       43.14     57.38 o 
  11   2   6     8699.91     8366.02    218.02 o 
  12   2   6     8050.39     7983.09    223.15 o 
  13   2   6    38067.61    38128.56    637.85 o 
  14   2   6      241.43      315.92    104.07 o 
  15   2   6     6107.05     5679.88    223.38 o 
 -13   3   6       68.67     -181.91    221.46 o 
 -12   3   6        7.11      -51.98    166.10 o 
 -11   3   6     1753.99     1667.33    184.56 o 
 -10   3   6     9219.51     9614.95    351.68 o 
  -9   3   6    40371.26    40306.84    930.17 o 
  -8   3   6      316.92      426.97     86.76 o 
  -7   3   6      392.83      525.38     66.00 o 
  -6   3   6     3107.49     2990.90    110.76 o 
  -5   3   6     2793.50     2906.03     93.73 o 
  -4   3   6     7060.22     6965.93    135.78 o 
  -3   3   6    20554.27    20176.74    281.10 o 
  -2   3   6     7875.85     7964.02    162.07 o 
  -1   3   6    18587.21    18756.94    252.61 o 
   0   3   6    17619.39    17624.09    234.71 o 
   1   3   6    84140.46    85875.50    990.85 o 
   2   3   6      553.69      557.90     34.42 o 
   3   3   6    14916.30    15228.89    239.99 o 
   4   3   6    12336.53    12056.85    172.47 o 
   5   3   6      846.39      817.95     38.99 o 
   6   3   6     2847.29     2892.80     74.06 o 
   7   3   6    33515.15    32751.86    421.44 o 
   8   3   6    13511.77    13300.08    249.25 o 
   9   3   6    55978.47    57478.39    821.45 o 
  10   3   6     1304.59     1348.70     92.09 o 
  11   3   6     1260.76     1231.18     96.16 o 
  12   3   6     1509.41     1339.31    110.89 o 
  13   3   6       93.11      170.60     83.39 o 
  14   3   6     1732.90     1861.84    223.76 o 
  15   3   6     1035.81     1329.94    159.91 o 
 -12   4   6    11519.50    10282.14    569.47 o 
 -11   4   6      591.72      425.63    118.55 o 
 -10   4   6     7001.41     6498.17    243.35 o 
  -9   4   6    21425.03    21689.17    473.77 o 
  -8   4   6      419.62      585.72     94.98 o 
  -7   4   6     6200.98     6159.00    163.78 o 
  -6   4   6    15127.31    14700.62    270.06 o 
  -5   4   6     4736.87     4826.21    119.53 o 
  -4   4   6    32471.93    32115.63    422.95 o 
  -3   4   6    10172.93     9717.38    171.95 o 
  -2   4   6     9828.56    10662.75    167.43 o 
  -1   4   6    34081.54    34228.26    425.69 o 
   0   4   6   357853.59   358323.81   4045.50 o 
   1   4   6     5836.35     6027.27    113.14 o 
   2   4   6     5297.36     5465.70     94.16 o 
   3   4   6    24598.99    24290.68    305.50 o 
   4   4   6    18088.57    19274.46    355.07 o 
   5   4   6    36462.77    35477.69    438.63 o 
   6   4   6     3004.95     2673.65     71.25 o 
   7   4   6    57924.27    57161.73    695.48 o 
   8   4   6    10237.67     9958.25    204.55 o 
   9   4   6     1530.85     1685.91     89.73 o 
  10   4   6    33394.57    32133.39    512.24 o 
  11   4   6    44581.46    42369.62    658.10 o 
  12   4   6    40911.32    40217.66    646.48 o 
  13   4   6      172.44      171.64     85.23 o 
  14   4   6     2328.40     2475.42    197.44 o 
  15   4   6      894.77      774.31    122.67 o 
 -12   5   6     2535.79     2060.15    217.26 o 
 -11   5   6      551.30      952.98    276.83 o 
 -10   5   6    13488.91    13870.69    370.52 o 
  -9   5   6       18.95       40.30     91.53 o 
  -8   5   6     2774.64     3100.77    157.28 o 
  -7   5   6     4750.95     4606.77    141.06 o 
  -6   5   6     4882.41     5152.40    130.51 o 
  -5   5   6    15380.87    15153.53    239.68 o 
  -4   5   6    49804.63    49897.36    623.24 o 
  -3   5   6       81.01      136.24     32.48 o 
  -2   5   6    13573.95    13355.14    198.99 o 
  -1   5   6     1064.12     1251.45     50.80 o 
   0   5   6     9876.66    10425.32    189.11 o 
   1   5   6      193.49      349.35     25.67 o 
   2   5   6     8324.96     8333.68    145.40 o 
   3   5   6    32778.59    33300.80    466.99 o 
   4   5   6    38520.29    37848.75    527.41 o 
   5   5   6     6058.03     5966.27    132.43 o 
   6   5   6    49865.25    49218.95    584.22 o 
   7   5   6      133.73      164.61     28.67 o 
   8   5   6    30399.55    30533.81    404.28 o 
   9   5   6       24.23      114.31     52.88 o 
  10   5   6     6152.16     6437.56    261.43 o 
  11   5   6      699.37      650.77     83.84 o 
  12   5   6      795.75      759.60     93.98 o 
  13   5   6    10853.41    10957.07    341.34 o 
  14   5   6     6113.21     6295.04    256.55 o 
  15   5   6       15.74      -10.27    201.69 o 
 -12   6   6      385.35      392.74    161.90 o 
 -11   6   6     3313.11     2656.21    230.84 o 
 -10   6   6    34286.39    33830.33    847.94 o 
  -9   6   6       35.88      -19.10    112.12 o 
  -8   6   6     6997.20     7387.57    234.48 o 
  -7   6   6    14566.70    13659.26    324.45 o 
  -6   6   6    34739.08    34533.73    468.93 o 
  -5   6   6       21.76       62.63     40.10 o 
  -4   6   6       68.95      115.03     37.26 o 
  -3   6   6     2357.36     2429.67     74.72 o 
  -2   6   6    59229.99    59894.23    721.04 o 
  -1   6   6   184905.08   186487.94   2120.86 o 
   0   6   6    49807.30    49802.11    666.70 o 
   1   6   6    15536.29    16246.88    244.79 o 
   2   6   6    51512.79    51598.27   1087.96 o 
   3   6   6    20124.56    20371.61    375.59 o 
   4   6   6     1833.38     1975.27     83.88 o 
   5   6   6   100637.98   100181.45   1487.52 o 
   6   6   6    25350.49    25391.49    383.25 o 
   7   6   6     1710.20     1779.06     80.10 o 
   8   6   6     2980.62     2959.43     75.71 o 
   9   6   6    24899.81    24222.16    397.86 o 
  10   6   6    80126.96    80721.69   1123.27 o 
  11   6   6    13987.56    13769.45    452.08 o 
  12   6   6       68.29      154.09     77.16 o 
  13   6   6       59.21       -1.06     77.16 o 
  14   6   6     9789.00     9904.91    387.94 o 
  15   6   6        5.45      120.16    145.09 o 
 -12   7   6     1178.46     1090.45    391.51 o 
 -11   7   6      955.58     1328.31    324.28 o 
 -10   7   6     2368.71     2824.07    218.51 o 
  -9   7   6    17441.18    17141.82    515.72 o 
  -8   7   6      499.65      739.87    134.53 o 
  -7   7   6     1996.94     2139.68    131.48 o 
  -6   7   6     5694.16     5922.94    158.86 o 
  -5   7   6    36129.07    35498.90    472.23 o 
  -4   7   6       80.92      151.16     38.15 o 
  -3   7   6     5929.68     6128.82    132.18 o 
  -2   7   6    13479.03    13549.79    201.87 o 
  -1   7   6     5708.91     5750.00    113.98 o 
   0   7   6    12617.83    12449.93    336.78 o 
   1   7   6    28262.68    28213.41    412.12 o 
   2   7   6    24063.09    24445.52    358.60 o 
   3   7   6    43481.31    42885.25    864.20 o 
   4   7   6     2210.32     2208.23    109.60 o 
   5   7   6    24129.65    24935.53    413.26 o 
   6   7   6     5627.11     5443.63    142.70 o 
   7   7   6    13012.87    12652.29    183.74 o 
   8   7   6     6209.19     6261.72    111.61 o 
   9   7   6    40323.84    40334.70    603.68 o 
  10   7   6     4041.15     4382.20    143.96 o 
  11   7   6      132.39      210.02     86.76 o 
  12   7   6     8880.00     9623.64    251.16 o 
  13   7   6     6279.40     6022.99    291.67 o 
  14   7   6      655.43      688.64    153.92 o 
  15   7   6      126.76       21.15    127.18 o 
 -12   8   6       26.59       31.64    213.55 o 
 -11   8   6    18458.20    19048.34   1316.90 o 
 -10   8   6      211.78      221.80    129.21 o 
  -9   8   6      484.14      641.95    154.23 o 
  -8   8   6    14330.88    14254.35    688.11 o 
  -7   8   6    29549.97    30500.69    745.37 o 
  -6   8   6    13549.03    13468.50    263.82 o 
  -5   8   6     3143.43     3194.22    135.85 o 
  -4   8   6     7869.95     7997.95    153.73 o 
  -3   8   6    71890.17    71332.54    859.84 o 
  -2   8   6    65572.85    64424.73    866.12 o 
  -1   8   6    24015.21    23859.76    612.11 o 
   0   8   6     1877.56     1992.45     91.33 o 
   1   8   6    38499.71    37971.02    799.78 o 
   2   8   6    27650.91    27104.97    397.43 o 
   3   8   6     7492.41     7369.10    150.59 o 
   4   8   6   313317.50   315507.31   4017.42 o 
   5   8   6     5373.78     5645.32    135.88 o 
   6   8   6       68.61      160.66     43.16 o 
   7   8   6      789.17      851.26     95.90 o 
   8   8   6     5223.65     5282.73    160.35 o 
   9   8   6    59129.27    58062.50    966.95 o 
  10   8   6    21461.68    21432.76    433.81 o 
  11   8   6       73.30       65.54     66.02 o 
  12   8   6      523.89      566.57    134.90 o 
  13   8   6    23870.65    23767.80    647.60 o 
  14   8   6     1915.60     2153.12    211.64 o 
  15   8   6     2093.42     2000.96    261.01 o 
 -12   9   6      164.89       37.43    153.92 o 
 -11   9   6     2471.06     2904.04    250.77 o 
 -10   9   6    16590.52    15402.70    516.47 o 
  -9   9   6      305.92      414.48    209.60 o 
  -8   9   6      216.64      122.03    118.64 o 
  -7   9   6      319.96      465.62    150.28 o 
  -6   9   6     2200.44     2346.10    148.41 o 
  -5   9   6      353.51      406.05     90.96 o 
  -4   9   6    14961.04    14978.88    277.22 o 
  -3   9   6    10847.33    10363.17    416.18 o 
  -2   9   6    28981.49    29497.09    538.02 o 
  -1   9   6    10324.13     9604.57    319.41 o 
   0   9   6    37753.52    36600.14    623.68 o 
   1   9   6      360.31      460.64     36.53 o 
   2   9   6    17047.17    16573.49    268.35 o 
   3   9   6    16333.85    15888.01    267.32 o 
   4   9   6     4596.11     4702.90    123.14 o 
   5   9   6     3647.98     3788.49    117.01 o 
   6   9   6     7061.79     6760.25    162.22 o 
   7   9   6     2891.64     2856.95    109.36 o 
   8   9   6    39425.93    39266.16    459.64 o 
   9   9   6    12405.54    12628.96    287.69 o 
  10   9   6      580.96      723.28     75.99 o 
  11   9   6      370.61      303.77     95.42 o 
  12   9   6     1868.95     1841.00    182.28 o 
  13   9   6     8068.12     7694.46    346.84 o 
  14   9   6     3014.72     2811.85    238.74 o 
  15   9   6     5919.63     6165.60    345.53 o 
 -11  10   6     2433.92     2049.37    229.46 o 
 -10  10   6       29.24      -29.58    134.53 o 
  -9  10   6    17247.43    18482.91    566.26 o 
  -8  10   6     6786.18     6992.84    319.19 o 
  -7  10   6    25237.39    24471.42    818.62 o 
  -6  10   6     9143.05     9231.04    217.96 o 
  -5  10   6    15309.36    15251.78    292.95 o 
  -4  10   6    46277.12    45670.99    782.71 o 
  -3  10   6      275.73      364.30     66.58 o 
  -2  10   6      153.53      137.26     57.95 o 
  -1  10   6     1243.59     1390.23     92.35 o 
   0  10   6    54911.13    53863.26   1060.60 o 
   1  10   6     4743.20     4567.89     96.51 o 
   2  10   6      944.49      961.49     45.30 o 
   3  10   6   116698.09   116677.12   1541.25 o 
   4  10   6      874.83      988.65    129.00 o 
   5  10   6    10019.87    10194.75    323.08 o 
   6  10   6      147.98      176.43     53.22 o 
   7  10   6    62825.67    63964.18    902.06 o 
   8  10   6    10699.26    10398.17    164.71 o 
   9  10   6    22999.32    22632.04    389.06 o 
  10  10   6     1560.98     1653.99    159.60 o 
  11  10   6       48.39       40.76    108.09 o 
  12  10   6    18233.54    17950.35    539.39 o 
  13  10   6      805.58      989.71    221.46 o 
  14  10   6     5700.28     5404.60    407.33 o 
 -11  11   6     5325.81     5045.04    317.19 o 
 -10  11   6       20.49       91.75    144.78 o 
  -9  11   6      780.44      787.09    163.35 o 
  -8  11   6     3175.68     3526.24    239.29 o 
  -7  11   6     1493.36     1552.68    172.51 o 
  -6  11   6     3522.27     3536.33    137.81 o 
  -5  11   6    21583.48    21487.53    382.26 o 
  -4  11   6      488.23      616.16     79.94 o 
  -3  11   6    11536.51    11677.81    329.12 o 
  -2  11   6     1097.69     1222.23    176.11 o 
  -1  11   6    11299.33    11548.81    366.98 o 
   0  11   6      296.36      273.01     69.61 o 
   1  11   6     7406.31     7745.98    223.06 o 
   2  11   6    43141.27    42461.89    594.08 o 
   3  11   6    45904.32    44785.61    569.59 o 
   4  11   6     1805.38     1856.03     69.53 o 
   5  11   6     3701.22     3971.38     96.70 o 
   6  11   6      420.28      520.74     66.39 o 
   7  11   6    11721.77    11641.05    201.80 o 
   8  11   6     1378.93     1624.61    115.08 o 
   9  11   6        0.37       75.06    110.90 o 
  10  11   6      133.65      287.79    119.65 o 
  11  11   6      720.71      533.80    138.63 o 
  12  11   6    16254.95    16995.48    533.88 o 
  13  11   6    19616.12    19705.15    858.16 o 
  14  11   6     1751.72     1989.69    222.34 o 
 -10  12   6    23734.73    24050.57    716.43 o 
  -9  12   6      328.31      240.39    146.09 o 
  -8  12   6     7112.21     7005.47    355.92 o 
  -7  12   6     8004.76     7311.17    334.21 o 
  -6  12   6    40344.73    39560.12    629.09 o 
  -5  12   6     9284.35     9112.27    254.88 o 
  -4  12   6     2881.80     2828.73    140.36 o 
  -3  12   6    17370.30    17146.87    373.94 o 
  -2  12   6     1297.81     1369.23    105.08 o 
  -1  12   6    51284.21    51511.34    880.09 o 
   0  12   6      475.83      533.83     82.95 o 
   1  12   6    13860.39    14020.51    323.58 o 
   2  12   6    54723.36    53256.38   1188.73 o 
   3  12   6     1504.87     1460.61     78.37 o 
   4  12   6    39995.93    40371.85    529.47 o 
   5  12   6     8319.05     8292.48    160.28 o 
   6  12   6    90236.91    91310.40   1106.93 o 
   7  12   6       38.11      121.35     46.11 o 
   8  12   6    14757.75    14993.99    342.06 o 
   9  12   6      857.37      719.35     98.41 o 
  10  12   6      502.64      437.27    132.88 o 
  11  12   6     3400.86     3567.94    235.65 o 
  12  12   6      790.11      588.70    157.61 o 
  13  12   6     2646.84     3098.57    247.05 o 
  14  12   6     8013.18     8183.00    391.88 o 
 -10  13   6     3642.56     3360.09    277.44 o 
  -9  13   6     2086.05     2055.66    407.33 o 
  -8  13   6     4171.98     4312.33    286.81 o 
  -7  13   6     1709.40     1705.61    191.49 o 
  -6  13   6    12944.27    12750.78    327.08 o 
  -5  13   6      798.87      779.35    101.89 o 
  -4  13   6     3379.20     3162.01    161.16 o 
  -3  13   6     5302.47     5471.51    201.30 o 
  -2  13   6      843.56      866.35     96.25 o 
  -1  13   6     1930.48     1972.52    125.60 o 
   0  13   6    16562.10    15407.72    353.89 o 
   1  13   6    18910.59    18958.94    411.58 o 
   2  13   6    60574.66    59927.04   1511.43 o 
   3  13   6       33.13       71.54     71.93 o 
   4  13   6      101.15       90.13     55.51 o 
   5  13   6     2643.69     2845.90    141.56 o 
   6  13   6       72.69      141.21     67.36 o 
   7  13   6     2681.77     2795.64    146.24 o 
   8  13   6     2931.10     2911.83    151.69 o 
   9  13   6      822.74      778.61    102.48 o 
  10  13   6     1043.05     1180.90    166.10 o 
  11  13   6     4423.67     4592.28    296.60 o 
  12  13   6    26082.76    27505.49    754.46 o 
  13  13   6       78.88     -136.89    140.32 o 
  -9  14   6      161.42      340.36    174.01 o 
  -8  14   6     4076.03     4518.26    294.47 o 
  -7  14   6    58307.91    56206.53   1295.03 o 
  -6  14   6      433.83      381.70    143.39 o 
  -5  14   6      187.38      200.37     88.70 o 
  -4  14   6     8935.43     8936.53    268.72 o 
  -3  14   6      620.01      626.93    102.19 o 
  -2  14   6    18010.00    18620.22    478.73 o 
  -1  14   6     4234.90     4158.49    215.82 o 
   0  14   6    25036.43    25749.65    573.07 o 
   1  14   6     7923.67     7811.27    401.56 o 
   2  14   6     5966.07     6088.73    266.24 o 
   3  14   6    22390.97    22200.80    576.22 o 
   4  14   6    48412.14    49598.91    887.35 o 
   5  14   6    83373.02    86329.09   1427.00 o 
   6  14   6       20.17       71.29    177.08 o 
   7  14   6     3213.56     3018.07    196.52 o 
   8  14   6      198.03      267.66    141.39 o 
   9  14   6     3925.49     3808.04    185.25 o 
  10  14   6      550.94      781.13    157.61 o 
  11  14   6    12648.28    13597.87    676.25 o 
  12  14   6      704.82      955.06    184.06 o 
  13  14   6    12354.56    12779.69    495.30 o 
  -9  15   6     1751.35     1556.31    226.05 o 
  -8  15   6       41.15       25.39    153.52 o 
  -7  15   6     1087.38      996.84    188.07 o 
  -6  15   6       99.19      -92.39    130.63 o 
  -5  15   6     1109.22     1009.04    118.41 o 
  -4  15   6     6210.15     6260.68    234.43 o 
  -3  15   6     9657.97     9443.04    285.18 o 
  -2  15   6     2129.48     2521.99    153.27 o 
  -1  15   6    17560.33    17781.85    416.81 o 
   0  15   6      454.87      366.89     91.84 o 
   1  15   6    21057.60    20659.76    579.65 o 
   2  15   6     1286.12     1462.23    125.27 o 
   3  15   6     6009.38     6125.36    228.87 o 
   4  15   6      181.71      255.64     92.43 o 
   5  15   6     3250.13     3156.43    312.42 o 
   6  15   6     9075.92     8887.88    347.77 o 
   7  15   6     8564.37     8830.31    268.49 o 
   8  15   6      323.36      319.92    149.98 o 
   9  15   6     3964.79     3699.03    251.08 o 
  10  15   6      356.76      450.83    142.37 o 
  11  15   6    10152.99    10275.81    421.71 o 
  12  15   6      311.39      269.72    159.30 o 
  13  15   6     7600.16     8449.48    409.80 o 
  -8  16   6    27619.45    27278.79   1154.76 o 
  -7  16   6     6032.15     5788.54    786.98 o 
  -6  16   6      845.80      933.30    182.28 o 
  -5  16   6     6930.67     6824.28    256.94 o 
  -4  16   6     4524.09     4413.42    212.53 o 
  -3  16   6      138.65      118.62     96.25 o 
  -2  16   6    16347.14    16764.39    411.80 o 
  -1  16   6    10390.15    11314.99    464.97 o 
   0  16   6       84.51       60.38     89.86 o 
   1  16   6     3179.80     3323.37    183.47 o 
   2  16   6     8817.24     9004.92    288.11 o 
   3  16   6    51455.45    51596.33   1078.41 o 
   4  16   6    25905.39    24709.84    905.62 o 
   5  16   6      206.35      197.01    117.05 o 
   6  16   6      733.30     1111.50    165.28 o 
   7  16   6    11808.34    12209.05    703.93 o 
   8  16   6       74.31      297.53    147.72 o 
   9  16   6      660.25      410.82    276.02 o 
  10  16   6    22903.05    23899.55    681.77 o 
  11  16   6      126.81       87.28    147.32 o 
  12  16   6     6560.29     6864.59    605.06 o 
  -7  17   6     1706.07     1917.69    233.10 o 
  -6  17   6     3070.87     3237.35    267.75 o 
  -5  17   6     2801.69     2431.75    206.09 o 
  -4  17   6     7038.46     7265.83    275.17 o 
  -3  17   6      282.89      148.46    106.81 o 
  -2  17   6     7893.33     8205.93    282.16 o 
  -1  17   6     2182.27     1821.30    234.39 o 
   0  17   6     3857.33     3740.05    198.09 o 
   1  17   6     7124.97     6637.29    805.68 o 
   2  17   6    26998.13    28877.31    771.56 o 
   3  17   6      955.24      920.22    157.56 o 
   4  17   6      528.19      470.20    144.13 o 
   5  17   6    10582.98    10796.88    404.15 o 
   6  17   6     5082.80     4704.50    336.15 o 
   7  17   6      870.35      678.58    163.22 o 
   8  17   6      749.43      618.87    165.08 o 
   9  17   6     6294.65     6241.30    466.65 o 
  10  17   6      540.58      522.02    292.65 o 
  11  17   6      401.70      289.13    165.19 o 
  -7  18   6      106.41      -66.82    161.90 o 
  -6  18   6     6647.85     6676.44    373.59 o 
  -5  18   6     5762.20     6162.01    267.23 o 
  -4  18   6     1323.69     1522.93    162.66 o 
  -3  18   6    34349.71    36582.74    784.37 o 
  -2  18   6     3296.36     3045.49    190.82 o 
  -1  18   6      360.34      316.24    119.46 o 
   0  18   6       83.22      104.12    107.19 o 
   1  18   6     1156.53     1096.68    176.62 o 
   2  18   6    30983.49    30956.11    792.72 o 
   3  18   6    10475.32    10325.95    407.33 o 
   4  18   6       81.99       99.18    138.48 o 
   5  18   6     5690.41     5096.51    656.48 o 
   6  18   6    22329.62    22542.96    960.98 o 
   7  18   6     1954.78     2020.12    217.26 o 
   8  18   6     3268.21     3093.02    250.00 o 
   9  18   6    12808.98    13163.10    484.49 o 
  10  18   6     1671.50     1842.88    387.56 o 
  -5  19   6     1009.35     1320.71    241.23 o 
  -4  19   6     3277.70     3403.84    215.92 o 
  -3  19   6      339.87      337.30    129.10 o 
  -2  19   6     2543.40     2402.12    184.29 o 
  -1  19   6     1574.43     1566.80    162.04 o 
   0  19   6     2659.00     2647.41    231.72 o 
   1  19   6    21461.07    21535.42   1044.03 o 
   2  19   6     5734.20     6229.84    348.01 o 
   3  19   6      117.13      142.37    146.24 o 
   4  19   6      872.69      648.42    261.01 o 
   5  19   6      150.24      -31.49    170.05 o 
   6  19   6     6627.37     7008.80    435.01 o 
   7  19   6     1897.66     2146.53    226.05 o 
   8  19   6     6075.16     5775.59    332.08 o 
   9  19   6       94.62      -36.30    201.69 o 
  -4  20   6    23102.86    23180.88    568.49 o 
  -3  20   6      372.80      376.18    165.10 o 
  -2  20   6       32.45       18.73    121.46 o 
  -1  20   6       24.57      -58.97    155.82 o 
   0  20   6    20652.73    20167.63    622.73 o 
   1  20   6     4315.75     4044.76    284.74 o 
   2  20   6     9830.56     9913.12    783.02 o 
   3  20   6      335.99      243.11    167.24 o 
   4  20   6      276.67      272.74    155.08 o 
   5  20   6    15918.79    15591.37   1190.35 o 
   6  20   6       45.94      -57.52    153.12 o 
   7  20   6     4757.61     4441.12    585.29 o 
   8  20   6     6958.76     6197.46    353.24 o 
  -3  21   6      298.35     -106.85    155.82 o 
  -2  21   6     1351.33     1245.32    359.87 o 
  -1  21   6      104.66     -134.04    233.33 o 
   0  21   6     3369.18     3254.22    320.33 o 
   1  21   6      216.60       35.52    150.10 o 
   2  21   6        4.86      -98.46    159.60 o 
   3  21   6       47.58      -34.36    159.60 o 
   4  21   6       31.87      -16.49    164.35 o 
   5  21   6    14983.92    14141.57    520.21 o 
   6  21   6    11044.07    10582.42    972.85 o 
   7  21   6     1592.24     1314.16    216.19 o 
   0  22   6        0.43      103.18    179.90 o 
   1  22   6     4835.09     4651.03    322.07 o 
   2  22   6      546.64      679.99    221.46 o 
   3  22   6      771.90      755.49    249.14 o 
   4  22   6     2359.61     2102.82    255.63 o 
  -2 -16   7      120.06       16.81    156.30 o 
  -1 -16   7       31.54       13.18    159.32 o 
   0 -16   7    11618.14    11499.82    719.75 o 
   1 -16   7     1483.78     1601.44    215.27 o 
   2 -16   7     6713.77     6457.69    427.10 o 
   3 -16   7      120.82      158.19    237.28 o 
   4 -16   7     9928.00    10354.12    423.29 o 
  -4 -15   7      828.60      840.11    156.85 o 
  -3 -15   7    14077.44    14822.90    620.88 o 
  -2 -15   7     1725.07     1673.22    215.27 o 
  -1 -15   7     3838.63     3779.70    415.24 o 
   0 -15   7      879.96      813.60    181.18 o 
   1 -15   7     4641.67     4712.76    399.42 o 
   2 -15   7     2977.46     2451.37    237.64 o 
   3 -15   7      247.39      445.98    173.10 o 
   4 -15   7     2053.43     1601.90    340.10 o 
   5 -15   7     4431.40     4381.28    344.06 o 
   6 -15   7      313.21      442.92    253.10 o 
  -6 -14   7     1395.37     1287.37    185.99 o 
  -5 -14   7     4805.89     5114.84    261.31 o 
  -4 -14   7    19150.24    19819.07   1237.45 o 
  -3 -14   7     3901.32     3892.81    409.80 o 
  -2 -14   7     3772.11     4018.21    296.35 o 
  -1 -14   7     9181.37     9654.63    401.63 o 
   0 -14   7      286.17      686.73    355.92 o 
   1 -14   7     6224.18     6348.22    399.42 o 
   2 -14   7     6566.16     6672.41    329.83 o 
   3 -14   7    19253.41    18884.49    572.75 o 
   4 -14   7       95.38      -71.18    193.78 o 
   5 -14   7      255.37      170.05    149.77 o 
   6 -14   7      884.73     1091.49    268.92 o 
   7 -14   7    24949.69    23467.01    957.03 o 
   8 -14   7     6379.84     4927.52    427.10 o 
  -7 -13   7     1006.69      965.73    167.78 o 
  -6 -13   7      350.46      303.58    138.31 o 
  -5 -13   7     2512.09     2582.60    293.57 o 
  -4 -13   7     3678.09     3895.10    225.65 o 
  -3 -13   7     2212.27     2526.28    186.90 o 
  -2 -13   7     3370.15     3160.94    334.91 o 
  -1 -13   7      122.88      158.39    115.62 o 
   0 -13   7    16299.05    16463.03    470.78 o 
   1 -13   7    10147.27     9838.44    390.41 o 
   2 -13   7     3765.90     3449.43    242.08 o 
   3 -13   7      163.98      280.48    144.13 o 
   4 -13   7     3979.19     4121.04    256.54 o 
   5 -13   7     2735.65     2929.39    316.37 o 
   6 -13   7      160.24       71.18    189.82 o 
   7 -13   7     1857.59     1320.86    268.92 o 
   8 -13   7       54.67        2.69    147.50 o 
   9 -13   7     1826.59     1540.71    217.26 o 
  -8 -12   7      177.06       76.85    152.34 o 
  -7 -12   7     3067.35     2682.08    212.66 o 
  -6 -12   7     4603.73     4843.67    315.80 o 
  -5 -12   7    18430.37    19343.39    494.62 o 
  -4 -12   7     8141.60     8501.84    308.16 o 
  -3 -12   7     9296.45     9563.28    506.87 o 
  -2 -12   7     4224.39     4273.60    343.62 o 
  -1 -12   7       65.72      248.76    109.40 o 
   0 -12   7      277.03      336.56    113.98 o 
   1 -12   7    39994.03    41276.74    775.98 o 
   2 -12   7     8285.78     7939.42    270.18 o 
   3 -12   7      456.58      486.58    139.48 o 
   4 -12   7     1892.40     2033.48    192.40 o 
   5 -12   7      503.47      673.13    151.00 o 
   6 -12   7    41613.77    40934.69    978.54 o 
   7 -12   7     2946.63     3089.26    228.49 o 
   8 -12   7       56.87     -101.50    133.88 o 
   9 -12   7     1770.83     2018.00    216.19 o 
  10 -12   7    11510.08    10509.12    442.49 o 
  -8 -11   7      792.47      332.14    182.71 o 
  -7 -11   7      878.08      838.42    157.45 o 
  -6 -11   7     9987.48    10547.16    407.35 o 
  -5 -11   7     2597.93     2505.46    189.08 o 
  -4 -11   7       31.68     -106.44    144.40 o 
  -3 -11   7     5524.68     5292.23    240.86 o 
  -2 -11   7      394.59      234.85    166.49 o 
  -1 -11   7    12360.04    12573.64    348.31 o 
   0 -11   7     5800.07     5988.33    236.86 o 
   1 -11   7     3449.36     3641.71    193.08 o 
   2 -11   7      617.66      634.59    112.20 o 
   3 -11   7      416.97      632.42    207.01 o 
   4 -11   7    10174.15     9751.95    288.76 o 
   5 -11   7    15507.42    14996.32    415.68 o 
   6 -11   7      117.08      149.98     95.68 o 
   7 -11   7      415.36      495.85    158.19 o 
   8 -11   7      295.04      239.54    150.28 o 
   9 -11   7     8619.86     9144.95    395.20 o 
  10 -11   7      785.45      958.68    189.99 o 
  11 -11   7      131.60      149.58    155.82 o 
  -9 -10   7     5530.81     5838.39    363.53 o 
  -8 -10   7     2880.51     3115.57    219.81 o 
  -7 -10   7     7231.01     7717.46    303.78 o 
  -6 -10   7     5404.02     5503.84    255.61 o 
  -5 -10   7      580.97      561.99    182.80 o 
  -4 -10   7     5666.84     6184.63    363.64 o 
  -3 -10   7     5295.25     4966.79    233.56 o 
  -2 -10   7      695.10      706.18    182.17 o 
  -1 -10   7      208.78      176.32     97.35 o 
   0 -10   7    81215.98    83661.34   1371.06 o 
   1 -10   7      612.58      814.62    111.06 o 
   2 -10   7     3878.56     3997.13    260.31 o 
   3 -10   7     2190.02     2048.24    139.99 o 
   4 -10   7    11539.69    11495.34    265.89 o 
   5 -10   7    26219.54    25980.56    456.09 o 
   6 -10   7     1029.41      932.27     97.08 o 
   7 -10   7      926.90      879.29    155.40 o 
   8 -10   7      253.28      233.98    233.33 o 
   9 -10   7    22292.35    22448.99    645.22 o 
  10 -10   7     6060.16     6059.00    438.97 o 
  11 -10   7     7500.16     7685.56    370.23 o 
 -10  -9   7     2120.71     1922.57    260.02 o 
  -9  -9   7     2325.18     2517.18    280.78 o 
  -8  -9   7     9154.11     9344.37    328.75 o 
  -7  -9   7    10504.84    10402.17    473.19 o 
  -6  -9   7    17206.77    16330.07    584.73 o 
  -5  -9   7      950.59      943.97    149.79 o 
  -4  -9   7     7956.68     7718.19    275.67 o 
  -3  -9   7     2573.76     2674.94    171.33 o 
  -2  -9   7      530.62      551.58    141.19 o 
  -1  -9   7       71.24      210.92     91.33 o 
   0  -9   7      467.53      277.83     93.47 o 
   1  -9   7      223.52      160.84     83.16 o 
   2  -9   7     3612.15     3944.78    175.01 o 
   3  -9   7    10393.56    10091.39    237.46 o 
   4  -9   7    43548.18    41949.71    836.80 o 
   5  -9   7     1677.61     1716.82    107.22 o 
   6  -9   7      819.84      777.95     88.39 o 
   7  -9   7     1818.99     1706.07    129.32 o 
   8  -9   7     1739.35     1810.30    180.53 o 
   9  -9   7     1800.22     2013.53    195.58 o 
  10  -9   7     4924.78     4919.01    664.38 o 
  11  -9   7      756.80      600.52    383.60 o 
  12  -9   7      634.19      545.14    276.83 o 
 -10  -8   7    13272.38    12998.68    517.31 o 
  -9  -8   7     6817.67     6542.55    984.71 o 
  -8  -8   7     4924.61     5009.55    244.35 o 
  -7  -8   7       27.00      148.82    112.40 o 
  -6  -8   7     3655.86     3317.08    271.46 o 
  -5  -8   7      323.93      327.77    107.28 o 
  -4  -8   7    11367.16    11422.72    340.77 o 
  -3  -8   7     2018.89     1986.88    148.84 o 
  -2  -8   7     7114.99     6957.89    239.94 o 
  -1  -8   7   129976.64   132559.80   3435.98 o 
   0  -8   7     6797.47     6711.03    228.32 o 
   1  -8   7     2525.05     2404.99    167.91 o 
   2  -8   7     8055.77     8179.95    202.77 o 
   3  -8   7    55240.95    54184.52    884.07 o 
   4  -8   7     1025.54     1181.85     91.77 o 
   5  -8   7     8099.95     8342.48    207.96 o 
   6  -8   7     1820.00     1819.92    107.39 o 
   7  -8   7     1923.48     1909.77    127.91 o 
   8  -8   7    13319.73    13455.28    338.00 o 
   9  -8   7     1582.86     1590.70    133.97 o 
  10  -8   7    19450.25    19721.80    584.96 o 
  11  -8   7    18197.65    18339.39    567.37 o 
  12  -8   7      693.52      661.06    172.51 o 
 -11  -7   7      109.88      120.07    169.96 o 
 -10  -7   7     4310.12     3827.96    293.58 o 
  -9  -7   7    21019.21    21134.88    657.13 o 
  -8  -7   7      932.53      962.26    170.28 o 
  -7  -7   7    17495.94    17195.16    435.65 o 
  -6  -7   7      247.42       23.90    103.02 o 
  -5  -7   7      101.46      215.99    101.70 o 
  -4  -7   7     3660.10     3427.79    184.29 o 
  -3  -7   7      909.56      818.22    116.05 o 
  -2  -7   7    11015.38    11267.21    306.83 o 
  -1  -7   7    16847.17    16663.45    603.66 o 
   0  -7   7     6204.66     6130.10    212.97 o 
   1  -7   7    14941.95    14911.73    287.16 o 
   2  -7   7     1091.59     1107.21     82.75 o 
   3  -7   7    29636.52    28401.44    645.01 o 
   4  -7   7       15.56       78.77     54.33 o 
   5  -7   7     4813.36     5034.90    168.93 o 
   6  -7   7     6105.54     6126.43    157.29 o 
   7  -7   7      957.52      985.92     91.26 o 
   8  -7   7     9678.41     9130.00    298.90 o 
   9  -7   7    19695.60    19252.84    429.11 o 
  10  -7   7       50.72      129.48     86.94 o 
  11  -7   7     1234.52     1100.40    201.69 o 
  12  -7   7       19.88       57.45    138.86 o 
  13  -7   7     1209.58     1467.35    200.01 o 
 -11  -6   7     6142.75     5920.33    605.06 o 
 -10  -6   7    13526.18    13390.21    511.71 o 
  -9  -6   7      196.58       36.48    136.25 o 
  -8  -6   7      536.00      648.24    124.49 o 
  -7  -6   7    15687.12    15713.16    404.16 o 
  -6  -6   7     4772.23     5021.37    216.63 o 
  -5  -6   7    13343.35    13841.35    363.08 o 
  -4  -6   7      605.68      663.93    108.01 o 
  -3  -6   7    23057.66    23255.50    515.91 o 
  -2  -6   7    45634.29    45299.38   1224.20 o 
  -1  -6   7     5888.07     6064.44    212.97 o 
   0  -6   7     9980.26    10782.23    409.84 o 
   1  -6   7    40764.54    40523.40    545.98 o 
   2  -6   7   115200.02   112088.75   1346.97 o 
   3  -6   7     7186.28     6907.01    160.28 o 
   4  -6   7    24084.98    24588.52    368.51 o 
   5  -6   7     1220.05     1264.44     80.78 o 
   6  -6   7     9916.90    10404.10    207.62 o 
   7  -6   7     1860.59     2208.23    120.31 o 
   8  -6   7    13615.49    13656.14    295.49 o 
   9  -6   7    15228.83    15318.86    324.98 o 
  10  -6   7    22207.96    23104.85    525.10 o 
  11  -6   7      284.71      351.21     90.68 o 
  12  -6   7    10385.78    10853.93    325.52 o 
  13  -6   7    33319.40    33586.40    890.26 o 
 -11  -5   7      719.60      387.56    184.56 o 
 -10  -5   7    18657.95    18387.80    830.48 o 
  -9  -5   7     1087.46     1102.42    189.91 o 
  -8  -5   7     8409.42     8217.59    282.27 o 
  -7  -5   7     3557.41     3744.40    191.15 o 
  -6  -5   7     9573.28     9808.75    298.56 o 
  -5  -5   7     1914.00     1837.23    137.58 o 
  -4  -5   7     1775.85     2028.28    139.20 o 
  -3  -5   7    13397.81    13302.69    329.54 o 
  -2  -5   7    21164.55    21172.86    550.86 o 
  -1  -5   7     5923.49     5479.88    194.58 o 
   0  -5   7    11129.68    11285.25    205.84 o 
   1  -5   7     6032.40     6057.07    203.91 o 
   2  -5   7     4730.66     4723.97    126.67 o 
   3  -5   7    11306.02    11133.55    204.05 o 
   4  -5   7    37280.98    37147.04    502.62 o 
   5  -5   7       48.53       37.92     46.64 o 
   6  -5   7      867.32      917.14     89.34 o 
   7  -5   7     5124.75     5210.84    162.75 o 
   8  -5   7    34951.03    35009.79    917.86 o 
   9  -5   7     1060.77     1191.45     99.71 o 
  10  -5   7      444.04      498.96     89.46 o 
  11  -5   7     1722.20     1794.83    139.45 o 
  12  -5   7      814.65      689.81    108.48 o 
  13  -5   7     2520.33     2023.38    146.66 o 
  14  -5   7     2548.55     2704.99    251.62 o 
 -12  -4   7     4616.17     4312.61    313.19 o 
 -11  -4   7    16767.15    16757.19    644.61 o 
 -10  -4   7     4801.86     5389.80    411.29 o 
  -9  -4   7      505.16      378.18    150.69 o 
  -8  -4   7    16206.31    16215.70    400.20 o 
  -7  -4   7     1970.59     1648.04    138.70 o 
  -6  -4   7    13257.62    12681.00    330.26 o 
  -5  -4   7    11223.90    11800.41    309.07 o 
  -4  -4   7    42575.28    42648.83    755.67 o 
  -3  -4   7      693.61      892.93     97.98 o 
  -2  -4   7      302.03      306.87     94.70 o 
  -1  -4   7    54233.62    55161.48    702.89 o 
   0  -4   7   138142.98   136904.47   1610.79 o 
   1  -4   7    37269.84    35383.12    475.20 o 
   2  -4   7     9171.39     9079.16    173.50 o 
   3  -4   7    27317.64    26730.88    376.97 o 
   4  -4   7    11357.97    11539.50    207.16 o 
   5  -4   7     1884.68     2019.63     85.52 o 
   6  -4   7      833.15     1004.70     72.83 o 
   7  -4   7    56779.86    57539.97    836.76 o 
   8  -4   7     6426.17     6326.71    179.65 o 
   9  -4   7    12237.20    12144.77    271.88 o 
  10  -4   7     4716.61     4903.93    189.47 o 
  11  -4   7     1375.92     1661.04    120.47 o 
  12  -4   7    36415.47    36552.30    701.81 o 
  13  -4   7     9165.23     9807.55    280.96 o 
  14  -4   7       99.17       32.54    110.74 o 
 -12  -3   7     1526.23     1441.50    226.45 o 
 -11  -3   7     2651.15     2650.75    248.45 o 
 -10  -3   7     1485.51     1832.46    206.93 o 
  -9  -3   7     6133.40     6346.30    423.15 o 
  -8  -3   7     1891.19     1878.47    145.07 o 
  -7  -3   7    33150.56    33451.36    731.44 o 
  -6  -3   7    15835.15    15412.20    362.62 o 
  -5  -3   7     7242.90     7639.30    232.40 o 
  -4  -3   7      244.56      312.34     78.56 o 
  -3  -3   7    10165.83    10028.94    352.37 o 
  -2  -3   7     6456.00     6234.27    136.89 o 
  -1  -3   7     1877.55     1894.42     84.25 o 
   0  -3   7     6851.99     6406.34    153.46 o 
   1  -3   7       35.04       88.05     37.49 o 
   2  -3   7    12461.56    11976.08    200.46 o 
   3  -3   7    87541.02    86212.27   1034.41 o 
   4  -3   7     3940.72     3840.64    103.43 o 
   5  -3   7      109.25      150.92     39.62 o 
   6  -3   7     1609.06     1795.51     77.00 o 
   7  -3   7    11936.84    11535.48    206.84 o 
   8  -3   7      215.54      298.69     64.30 o 
   9  -3   7     7118.87     7477.48    199.73 o 
  10  -3   7     5973.58     5907.30    206.63 o 
  11  -3   7    12145.95    11626.06    278.66 o 
  12  -3   7     5913.52     6115.99    206.13 o 
  13  -3   7     8805.80     9048.08    263.99 o 
  14  -3   7      278.28      236.63    126.72 o 
 -12  -2   7    12248.51    12202.82    561.56 o 
 -11  -2   7     6805.40     7254.66    359.92 o 
 -10  -2   7     4424.82     4963.75    336.15 o 
  -9  -2   7     7405.05     7580.48    337.50 o 
  -8  -2   7     1498.93     1716.63    134.30 o 
  -7  -2   7       93.83      -24.20     87.51 o 
  -6  -2   7    83517.09    82731.57   1324.96 o 
  -5  -2   7    21913.00    22464.68    618.42 o 
  -4  -2   7     2946.99     2859.35    182.66 o 
  -3  -2   7     4543.40     4377.26    154.68 o 
  -2  -2   7     5023.77     5006.05    121.13 o 
  -1  -2   7   229229.69   228729.80   3081.51 o 
   0  -2   7    19513.85    19528.33    293.45 o 
   1  -2   7      116.66      237.99     39.00 o 
   2  -2   7     2210.44     2479.69     78.35 o 
   3  -2   7    71212.84    70812.30    856.68 o 
   4  -2   7     2154.08     2156.70     75.06 o 
   5  -2   7      743.55      830.91     53.04 o 
   6  -2   7   136015.97   135924.28   1590.40 o 
   7  -2   7     3702.21     3828.43    109.87 o 
   8  -2   7      398.58      527.00     66.95 o 
   9  -2   7     6743.77     7153.86    198.60 o 
  10  -2   7    11443.46    11028.15    256.77 o 
  11  -2   7    26645.83    26658.67    477.87 o 
  12  -2   7    18164.30    18712.07    422.40 o 
  13  -2   7     3533.97     3542.60    171.14 o 
  14  -2   7     1550.50     1308.48    130.94 o 
  15  -2   7     8517.61     8338.25    271.14 o 
 -12  -1   7     1058.45      893.60    198.48 o 
 -11  -1   7       25.85      130.43    153.72 o 
 -10  -1   7     5478.31     5225.39    522.02 o 
  -9  -1   7       48.52       22.07    120.15 o 
  -8  -1   7    20654.32    20670.11    623.81 o 
  -7  -1   7     4310.23     4064.50    173.90 o 
  -6  -1   7     7272.24     7347.82    283.36 o 
  -5  -1   7       57.17       55.71     48.19 o 
  -4  -1   7      387.78      409.43     54.71 o 
  -3  -1   7    31995.73    31882.07    432.46 o 
  -2  -1   7    37661.59    36917.10    484.12 o 
  -1  -1   7        1.19       63.19     33.88 o 
   0  -1   7      587.03      758.96     47.98 o 
   1  -1   7     1385.08     1320.96     56.70 o 
   2  -1   7    54264.64    52121.17    759.43 o 
   3  -1   7     1097.91     1105.10     51.30 o 
   4  -1   7     3729.41     3712.99    116.62 o 
   5  -1   7    12252.66    11972.81    193.80 o 
   6  -1   7     4635.62     4530.79    109.52 o 
   7  -1   7    11937.26    11751.82    283.30 o 
   8  -1   7    37381.97    38047.20    584.02 o 
   9  -1   7        6.52      106.80     83.34 o 
  10  -1   7     5134.98     5092.92    168.84 o 
  11  -1   7     2713.53     2589.73    130.63 o 
  12  -1   7     6110.10     6232.86    238.60 o 
  13  -1   7      117.80       73.77     99.32 o 
  14  -1   7      706.06      583.50    133.05 o 
  15  -1   7     5654.33     5681.38    248.87 o 
 -12   0   7     1238.22     1236.09    198.01 o 
 -11   0   7     2365.29     2441.31    506.20 o 
 -10   0   7     4786.71     5000.07    287.99 o 
  -9   0   7     2356.03     2534.10    198.48 o 
  -8   0   7     1181.50     1230.96    205.64 o 
  -7   0   7    95968.16    96335.16   1511.89 o 
  -6   0   7     1944.17     2004.34     98.00 o 
  -5   0   7     8871.99     8428.04    198.64 o 
  -4   0   7      811.58      798.43     57.93 o 
  -3   0   7    40708.49    40949.85    658.53 o 
  -2   0   7    78774.52    78018.16    937.37 o 
  -1   0   7    77456.82    82015.44    977.49 o 
   0   0   7      210.15      338.12     41.72 o 
   1   0   7     3934.68     4436.48     96.07 o 
   2   0   7   130201.33   130968.52   1510.32 o 
   3   0   7    24997.49    25680.42    335.84 o 
   4   0   7    27521.93    27848.35    364.58 o 
   5   0   7   129103.74   129325.77   1502.74 o 
   6   0   7     6663.92     6609.64    162.68 o 
   7   0   7     2741.58     2921.54     88.55 o 
   8   0   7      571.98      661.81    103.49 o 
   9   0   7    61693.54    62337.02    897.58 o 
  10   0   7    10618.08    10344.77    284.07 o 
  11   0   7    37214.31    37901.41    614.59 o 
  12   0   7     7725.43     7983.45    228.84 o 
  13   0   7    15352.71    14804.60    338.18 o 
  14   0   7     3370.62     3148.81    169.15 o 
  15   0   7      667.50      547.33    119.37 o 
 -12   1   7      153.96      -15.82    139.82 o 
 -11   1   7     3711.69     3557.92    248.83 o 
 -10   1   7     2308.52     2236.12    217.51 o 
  -9   1   7     3460.76     3221.88    217.26 o 
  -8   1   7      344.41      326.43     91.82 o 
  -7   1   7     1445.62     1520.76     95.36 o 
  -6   1   7      804.46      931.33    143.84 o 
  -5   1   7     3324.07     3212.53    114.71 o 
  -4   1   7    19974.52    19706.30    299.35 o 
  -3   1   7    95585.90    94061.34   1118.80 o 
  -2   1   7     1776.36     1899.41     69.24 o 
  -1   1   7     1895.07     1942.24     65.72 o 
   0   1   7     3208.82     3080.34    111.88 o 
   1   1   7     8125.51     7991.29    156.71 o 
   2   1   7     7060.94     7499.95    150.52 o 
   3   1   7    52980.25    52232.56    629.67 o 
   4   1   7    11681.33    12012.29    194.48 o 
   5   1   7    12691.42    12483.01    190.24 o 
   6   1   7     8625.73     8594.71    150.39 o 
   7   1   7    58880.58    57795.85    711.87 o 
   8   1   7     5531.88     5653.61    191.79 o 
   9   1   7      562.78      752.07     73.61 o 
  10   1   7     3019.45     3445.94    137.57 o 
  11   1   7       81.42      186.53     73.99 o 
  12   1   7     2854.96     2834.45    140.66 o 
  13   1   7     8653.20     8471.45    243.35 o 
  14   1   7     5625.43     5465.30    208.80 o 
  15   1   7    13421.71    13138.14    338.24 o 
 -12   2   7      254.93      135.92    149.77 o 
 -11   2   7     9029.26     9151.42    380.18 o 
 -10   2   7      593.33      747.17    148.13 o 
  -9   2   7      992.16      976.97    118.55 o 
  -8   2   7    57328.25    56678.11    981.51 o 
  -7   2   7     3088.59     3418.37    129.98 o 
  -6   2   7    29438.76    29166.55    464.26 o 
  -5   2   7     6264.70     5908.88    138.63 o 
  -4   2   7    91841.79    91952.94   1100.67 o 
  -3   2   7      373.89      459.67     43.17 o 
  -2   2   7    28969.46    28855.14    382.28 o 
  -1   2   7     1903.17     1987.68     63.96 o 
   0   2   7      143.77      184.38     29.02 o 
   1   2   7    37368.81    36343.29    510.48 o 
   2   2   7    23834.90    25163.08    441.67 o 
   3   2   7    92601.90    91797.39   1287.01 o 
   4   2   7    44774.54    42686.99    522.57 o 
   5   2   7    12083.78    12315.82    186.53 o 
   6   2   7    96495.17    97019.95   1141.58 o 
   7   2   7    47491.70    46416.89    582.18 o 
   8   2   7    45654.49    46404.29    679.80 o 
   9   2   7     7135.65     7148.64    221.47 o 
  10   2   7     7943.82     8823.77    379.02 o 
  11   2   7      932.43      985.01     94.18 o 
  12   2   7     9177.17     8779.29    236.06 o 
  13   2   7      403.77      498.12     95.43 o 
  14   2   7     2708.12     3001.08    164.57 o 
  15   2   7     1783.10     1620.61    142.68 o 
 -12   3   7       38.77      155.35    148.13 o 
 -11   3   7     1313.96     1211.25    181.70 o 
 -10   3   7       26.90       69.03     95.28 o 
  -9   3   7     5766.47     5460.39    215.72 o 
  -8   3   7    15304.28    15378.92    367.76 o 
  -7   3   7     3347.13     3158.67    130.14 o 
  -6   3   7    12173.75    12010.47    263.71 o 
  -5   3   7     2479.45     2542.87     91.94 o 
  -4   3   7    31045.21    29705.63    402.77 o 
  -3   3   7       34.52      153.09     36.67 o 
  -2   3   7     4996.06     5050.09    107.88 o 
  -1   3   7    16958.00    16860.55    238.09 o 
   0   3   7     5822.63     5657.05    101.36 o 
   1   3   7    19565.19    19067.23    290.65 o 
   2   3   7    87369.57    87925.26   1184.17 o 
   3   3   7       24.72      102.47     22.97 o 
   4   3   7    15261.59    14752.87    206.54 o 
   5   3   7      935.05     1104.11     48.72 o 
   6   3   7     6365.09     6110.20    116.67 o 
   7   3   7      574.54      780.88     45.55 o 
   8   3   7     1967.93     1998.61     99.76 o 
   9   3   7     9326.85     9250.25    340.20 o 
  10   3   7     9018.92     8879.70    212.07 o 
  11   3   7     7029.25     6783.12    192.36 o 
  12   3   7    18342.21    18084.57    360.90 o 
  13   3   7      143.40       42.75     82.99 o 
  14   3   7    10384.00    10170.47    277.55 o 
  15   3   7      552.62      488.77    109.86 o 
 -12   4   7     5778.15     5860.82    442.92 o 
 -11   4   7      356.83      394.07    225.42 o 
 -10   4   7     8287.52     8122.62    275.33 o 
  -9   4   7    18951.77    18280.94    428.63 o 
  -8   4   7       99.20      316.78     89.73 o 
  -7   4   7     9746.47    10406.05    236.31 o 
  -6   4   7    35723.84    35562.32    544.11 o 
  -5   4   7   159268.50   155402.03   1813.57 o 
  -4   4   7     3916.82     4037.51    105.92 o 
  -3   4   7    18352.30    18299.56    267.26 o 
  -2   4   7       91.75      157.73     32.07 o 
  -1   4   7     2602.77     2527.21     95.33 o 
   0   4   7     7463.37     7827.16    135.56 o 
   1   4   7    10359.73    10124.27    147.99 o 
   2   4   7    46113.13    46032.10    549.81 o 
   3   4   7    88316.16    90168.30   1045.14 o 
   4   4   7     3565.12     3778.87     79.36 o 
   5   4   7    60094.84    57597.79    965.53 o 
   6   4   7   155981.83   156675.14   1799.95 o 
   7   4   7    25522.95    25242.41    349.17 o 
   8   4   7     7142.76     7019.11    200.92 o 
   9   4   7     4400.75     4657.16    191.79 o 
  10   4   7    11305.72    11708.10    323.08 o 
  11   4   7      376.43      589.50     81.15 o 
  12   4   7     2744.74     2858.97    135.82 o 
  13   4   7     1584.18     1465.78    120.21 o 
  14   4   7     2698.69     2628.38    150.93 o 
  15   4   7    27985.58    27334.76    524.45 o 
 -12   5   7       41.12      221.46    205.64 o 
 -11   5   7      711.12      645.35    164.35 o 
 -10   5   7     5207.12     4697.57    217.54 o 
  -9   5   7    12933.59    12762.49    396.34 o 
  -8   5   7     1154.18     1015.59    111.87 o 
  -7   5   7     3547.22     3742.39    133.91 o 
  -6   5   7     2415.02     2536.64    107.54 o 
  -5   5   7     5711.20     5212.06    128.63 o 
  -4   5   7    11135.36    11351.98    193.47 o 
  -3   5   7    45344.66    44635.97    625.20 o 
  -2   5   7     2751.04     2723.20     77.08 o 
  -1   5   7     1805.58     1909.05     68.31 o 
   0   5   7    12372.50    12755.92    195.12 o 
   1   5   7    90599.79    89538.55   1036.32 o 
   2   5   7     1233.89     1321.34     45.81 o 
   3   5   7    15007.79    14817.74    291.42 o 
   4   5   7    12487.79    12657.46    181.93 o 
   5   5   7     7989.54     7835.19    128.64 o 
   6   5   7    16223.24    16517.73    236.54 o 
   7   5   7    23647.88    23717.54    343.52 o 
   8   5   7     4372.59     4320.68    101.76 o 
   9   5   7     7497.95     7944.18    187.36 o 
  10   5   7     1032.13      969.18     82.55 o 
  11   5   7    16797.23    17017.61    332.03 o 
  12   5   7     2083.20     1964.13    118.92 o 
  13   5   7     8370.27     8765.58    515.01 o 
  14   5   7     2307.95     2265.73    172.38 o 
  15   5   7    12642.76    13350.96    680.20 o 
 -12   6   7     1301.16     1486.96    203.62 o 
 -11   6   7     7405.61     7022.69    355.92 o 
 -10   6   7       42.59      101.94    185.87 o 
  -9   6   7      317.26      346.33    129.21 o 
  -8   6   7     6288.38     6739.74    231.08 o 
  -7   6   7    54962.74    54304.86    789.87 o 
  -6   6   7    80409.52    81226.80   1114.85 o 
  -5   6   7    13074.26    13422.16    257.05 o 
  -4   6   7    12264.44    12794.06    212.74 o 
  -3   6   7    10865.49    10936.63    183.41 o 
  -2   6   7     1958.50     2050.97     68.43 o 
  -1   6   7      565.98      605.95     37.56 o 
   0   6   7   140017.53   141976.92   1624.15 o 
   1   6   7    11334.86    11547.56    167.90 o 
   2   6   7   105284.62   109702.40   1290.82 o 
   3   6   7    17751.03    17625.65    353.90 o 
   4   6   7      314.40      478.27     41.45 o 
   5   6   7   110219.25   107379.88   1409.54 o 
   6   6   7    60508.66    60266.26    822.99 o 
   7   6   7     2477.63     2501.08     79.84 o 
   8   6   7      988.28     1136.43     70.88 o 
   9   6   7    44285.70    43849.93    648.34 o 
  10   6   7     3205.71     3536.35    132.77 o 
  11   6   7    12956.44    13459.07    301.39 o 
  12   6   7     7091.83     7204.33    209.03 o 
  13   6   7    11731.42    11544.52    300.24 o 
  14   6   7     7592.76     7218.77    231.77 o 
  15   6   7     2524.38     2193.07    214.90 o 
 -12   7   7      648.23      724.98    182.28 o 
 -11   7   7      516.03      625.89    167.50 o 
 -10   7   7     3592.19     3831.02    280.78 o 
  -9   7   7      974.55      952.74    159.60 o 
  -8   7   7     1675.25     1524.98    163.22 o 
  -7   7   7     3352.49     3513.52    300.55 o 
  -6   7   7      186.37      228.93     50.96 o 
  -5   7   7    15214.17    15096.10    247.37 o 
  -4   7   7    53574.71    51729.55    725.83 o 
  -3   7   7     3301.83     3281.00     93.29 o 
  -2   7   7     1004.76     1103.03     50.35 o 
  -1   7   7     6166.45     6386.60    116.32 o 
   0   7   7    11315.47    11270.92    168.46 o 
   1   7   7      142.87      251.65     31.59 o 
   2   7   7    34913.46    34322.79    593.70 o 
   3   7   7    12544.53    12578.19    287.69 o 
   4   7   7    45816.99    45165.63    633.21 o 
   5   7   7    16403.97    15677.67    266.09 o 
   6   7   7    32035.50    30948.98    680.40 o 
   7   7   7        1.99       89.79     43.08 o 
   8   7   7     2162.38     2290.85     66.80 o 
   9   7   7     8834.42     8790.63    328.79 o 
  10   7   7       15.44       55.26     57.47 o 
  11   7   7     2804.92     2979.94    158.09 o 
  12   7   7     6048.75     6014.21    191.99 o 
  13   7   7      938.80      916.69    102.00 o 
  14   7   7    20179.44    19725.89    854.21 o 
  15   7   7     3811.01     4221.61    278.97 o 
 -11   8   7     1688.87     2224.94    223.98 o 
 -10   8   7     1111.74     1258.33    209.60 o 
  -9   8   7     1535.56     1652.01    182.34 o 
  -8   8   7    57190.44    56288.50   1245.45 o 
  -7   8   7     6214.37     6911.04    340.10 o 
  -6   8   7     1808.00     1745.59    102.75 o 
  -5   8   7     2987.90     3090.26    116.60 o 
  -4   8   7    49879.17    50379.38    639.85 o 
  -3   8   7     2361.98     2473.25     81.13 o 
  -2   8   7      396.82      515.45     51.54 o 
  -1   8   7   135747.94   133875.88   1730.20 o 
   0   8   7     8403.74     8555.11    152.92 o 
   1   8   7    10746.90    10484.86    181.21 o 
   2   8   7    35991.39    36404.12    525.54 o 
   3   8   7    14011.49    13628.46    232.59 o 
   4   8   7    53258.06    52792.38    736.06 o 
   5   8   7    32894.64    32679.17    551.90 o 
   6   8   7    12027.92    12201.41    336.78 o 
   7   8   7     3122.51     3157.88    135.85 o 
   8   8   7    40986.66    41259.89    585.28 o 
   9   8   7     4124.58     4395.28    132.50 o 
  10   8   7    14048.71    14197.28    279.66 o 
  11   8   7    22248.99    21905.50    457.79 o 
  12   8   7    18951.47    19490.02    375.20 o 
  13   8   7      182.91      277.82    133.88 o 
  14   8   7      255.91      252.35    146.24 o 
  15   8   7      196.21      309.61    379.65 o 
 -11   9   7      496.78     1062.03    213.55 o 
 -10   9   7     7078.76     7048.14    339.85 o 
  -9   9   7    10704.15    10389.11    525.97 o 
  -8   9   7       80.85      166.44    125.38 o 
  -7   9   7       12.58       11.36    103.89 o 
  -6   9   7     2235.58     1979.77    100.10 o 
  -5   9   7    26174.47    26315.57    469.55 o 
  -4   9   7      360.70      376.61     59.59 o 
  -3   9   7     1708.09     1596.62    111.88 o 
  -2   9   7    20208.16    19771.70    381.61 o 
  -1   9   7     2432.51     2447.88    140.77 o 
   0   9   7     9074.23     9129.07    191.79 o 
   1   9   7    51651.97    51122.14    700.79 o 
   2   9   7      101.64       84.25     30.05 o 
   3   9   7    21905.68    20747.34    329.22 o 
   4   9   7     6575.72     6551.45    169.69 o 
   5   9   7    10061.13     9958.52    208.72 o 
   6   9   7     3322.87     3607.27    116.25 o 
   7   9   7     3264.55     3347.75    113.85 o 
   8   9   7    26003.57    25756.29    357.18 o 
   9   9   7    16366.61    15926.92    290.31 o 
  10   9   7       33.90       52.35     54.80 o 
  11   9   7     6977.75     6858.43    191.14 o 
  12   9   7      944.09      852.58    147.50 o 
  13   9   7    10613.52    11020.05    408.76 o 
  14   9   7     3024.46     3207.00    246.58 o 
  15   9   7      198.14       63.88    144.13 o 
 -11  10   7      960.23     1030.52    193.08 o 
 -10  10   7     9788.60    10750.06    433.29 o 
  -9  10   7    20423.08    19383.27   1483.00 o 
  -8  10   7     2127.07     2347.98    200.44 o 
  -7  10   7      171.77      102.44    126.55 o 
  -6  10   7     4397.89     4653.43    230.26 o 
  -5  10   7    71007.34    70706.17   1001.42 o 
  -4  10   7     8004.40     7922.51    193.38 o 
  -3  10   7    15140.18    14914.50    277.44 o 
  -2  10   7    91963.90    89382.42   1410.33 o 
  -1  10   7    12418.65    12480.26    280.00 o 
   0  10   7     4061.15     4414.86    150.96 o 
   1  10   7       58.36      103.35     34.25 o 
   2  10   7    28104.99    27010.81    409.01 o 
   3  10   7    24848.22    24265.62    542.27 o 
   4  10   7    57832.58    56931.36    801.36 o 
   5  10   7    17947.48    18152.01    314.89 o 
   6  10   7    17454.38    17724.85    312.31 o 
   7  10   7    12128.30    12293.74    245.17 o 
   8  10   7     3826.62     3830.12    130.63 o 
   9  10   7     3326.08     3333.55    100.93 o 
  10  10   7    32681.13    32912.22    524.24 o 
  11  10   7     7243.55     6964.94    300.18 o 
  12  10   7     6291.14     6145.87    292.48 o 
  13  10   7     4527.00     4740.06    280.40 o 
  14  10   7      161.70      352.53    151.86 o 
  15  10   7    16533.63    17163.36    576.40 o 
 -11  11   7     4252.27     4027.11    292.19 o 
 -10  11   7    16301.96    16373.08    556.81 o 
  -9  11   7      144.52      215.90    146.10 o 
  -8  11   7       14.61       53.93    121.52 o 
  -7  11   7     1329.32     1533.36    170.84 o 
  -6  11   7     1852.93     1867.15    108.43 o 
  -5  11   7     4845.27     4694.68    155.56 o 
  -4  11   7    17326.77    17070.75    319.47 o 
  -3  11   7     5967.44     6118.19    234.04 o 
  -2  11   7    12565.21    12413.12    290.01 o 
  -1  11   7     1880.45     1838.12    106.43 o 
   0  11   7    39021.36    38217.50    668.94 o 
   1  11   7     4710.65     4595.51    162.16 o 
   2  11   7     8747.34     8477.99    150.28 o 
   3  11   7     2338.49     2263.17     88.27 o 
   4  11   7      983.08      938.12     86.76 o 
   5  11   7     5570.31     5550.34    149.15 o 
   6  11   7    20574.75    20631.30    357.38 o 
   7  11   7    16617.94    16942.54    314.38 o 
   8  11   7    38734.31    39485.53    791.14 o 
   9  11   7      284.13      186.06     66.76 o 
  10  11   7     1606.48     1489.06    157.61 o 
  11  11   7     7735.24     7663.86    322.86 o 
  12  11   7      251.32      372.67    140.57 o 
  13  11   7       47.92       71.65    154.23 o 
  14  11   7     2850.28     2550.53    240.93 o 
 -10  12   7      154.16       93.57    159.30 o 
  -9  12   7     2729.03     2521.89    227.79 o 
  -8  12   7       17.41      127.68    146.32 o 
  -7  12   7     1127.22     1065.93    163.35 o 
  -6  12   7    20858.96    20460.78    633.60 o 
  -5  12   7      683.67      775.74     85.21 o 
  -4  12   7    18164.79    17653.65    602.16 o 
  -3  12   7    47967.37    47404.78   1021.62 o 
  -2  12   7     6350.31     6314.81    201.83 o 
  -1  12   7    41301.97    41375.87    729.14 o 
   0  12   7    27140.63    26867.40    515.00 o 
   1  12   7    35595.67    36106.43    654.10 o 
   2  12   7    18026.95    17985.75    385.01 o 
   3  12   7    27267.36    26711.80    370.07 o 
   4  12   7     3064.36     3106.52     89.84 o 
   5  12   7    40840.36    41637.93    544.27 o 
   6  12   7      854.37      816.55     94.75 o 
   7  12   7     9568.94    10035.33    229.74 o 
   8  12   7     1568.34     1568.03     79.07 o 
   9  12   7    68882.48    69054.95   1129.87 o 
  10  12   7      487.67      373.32    121.33 o 
  11  12   7     5890.75     6525.06    307.72 o 
  12  12   7     5577.80     5653.35    395.47 o 
  13  12   7     2746.47     3055.56    355.92 o 
  14  12   7     8334.45     7655.20    375.89 o 
 -10  13   7      199.89       51.99    162.41 o 
  -9  13   7      261.07      393.49    165.28 o 
  -8  13   7     1640.10     1598.19    198.89 o 
  -7  13   7      820.63      690.69    157.94 o 
  -6  13   7     7467.10     7272.56    239.52 o 
  -5  13   7    29631.46    30302.19    598.69 o 
  -4  13   7       11.65      135.95     79.92 o 
  -3  13   7     4904.27     5023.39    193.65 o 
  -2  13   7     1831.97     2007.32    127.69 o 
  -1  13   7     2513.19     2623.42    137.87 o 
   0  13   7     1638.10     1582.64    140.00 o 
   1  13   7     1288.02     1198.65    155.57 o 
   2  13   7     8113.49     8099.75    275.77 o 
   3  13   7    11595.83    11084.42    292.72 o 
   4  13   7    11540.99    11235.07    237.32 o 
   5  13   7    30890.48    31035.85    519.43 o 
   6  13   7     2677.44     2923.33     93.95 o 
   7  13   7    20671.17    21301.68    385.77 o 
   8  13   7     1880.31     2070.32    132.12 o 
   9  13   7     4878.50     5049.81    196.18 o 
  10  13   7     2553.32     2962.18    233.33 o 
  11  13   7     1715.11     1870.45    189.99 o 
  12  13   7     1659.45     1824.32    201.32 o 
  13  13   7     4969.89     5288.43    310.80 o 
  14  13   7     2326.52     2134.70    233.10 o 
  -9  14   7        2.70      -68.84    245.19 o 
  -8  14   7     3774.42     3357.35    259.99 o 
  -7  14   7     1638.78     1874.98    203.33 o 
  -6  14   7     3635.36     4054.32    262.10 o 
  -5  14   7     4645.59     4641.58    174.75 o 
  -4  14   7    21644.20    21532.04    556.75 o 
  -3  14   7      658.42      790.80    123.01 o 
  -2  14   7    45294.46    45657.84    819.64 o 
  -1  14   7    53755.86    54340.18    947.64 o 
   0  14   7    13557.88    14151.19    344.59 o 
   1  14   7     8443.24     8582.70    332.09 o 
   2  14   7      162.08      365.19     93.09 o 
   3  14   7     5185.53     5318.89    206.79 o 
   4  14   7      876.81      854.22    106.92 o 
   5  14   7     2587.87     2758.84    211.02 o 
   6  14   7     6088.47     6329.85    247.73 o 
   7  14   7     1427.92     1446.25    116.38 o 
   8  14   7    76676.45    77440.33   1264.31 o 
   9  14   7     4657.90     4439.71    189.40 o 
  10  14   7      957.84     1163.62    162.41 o 
  11  14   7     4867.04     4668.79    419.19 o 
  12  14   7    14544.16    15625.90    822.57 o 
  13  14   7      113.28      -30.59    144.37 o 
  -9  15   7      205.52      407.70    172.51 o 
  -8  15   7      450.40      490.90    168.87 o 
  -7  15   7     1366.11     1692.43    225.42 o 
  -6  15   7    16444.05    16507.02    548.91 o 
  -5  15   7       11.23      -87.48     87.48 o 
  -4  15   7     3712.30     3663.19    183.40 o 
  -3  15   7     7021.29     6998.52    317.22 o 
  -2  15   7     6303.82     6680.29    235.73 o 
  -1  15   7     2023.08     2047.96    141.32 o 
   0  15   7     7564.51     7640.89    331.95 o 
   1  15   7     4290.40     4455.88    194.23 o 
   2  15   7    11741.36    11821.12    603.23 o 
   3  15   7     1903.74     1674.83    140.28 o 
   4  15   7    19419.14    19646.29    447.76 o 
   5  15   7     1412.13     1616.80    140.91 o 
   6  15   7    11526.56    11384.52    387.64 o 
   7  15   7     9374.68     9470.52    271.86 o 
   8  15   7    33928.23    34743.60    660.74 o 
   9  15   7      291.02      416.34    105.63 o 
  10  15   7      535.43      527.10    149.24 o 
  11  15   7      892.51      709.66    217.51 o 
  12  15   7     2350.64     2034.10    220.37 o 
  13  15   7       46.90      -64.74    150.69 o 
  -8  16   7      128.60      307.59    168.26 o 
  -7  16   7    16040.74    15864.82   1067.76 o 
  -6  16   7     1779.92     1736.89    214.70 o 
  -5  16   7    12344.31    11804.26    431.47 o 
  -4  16   7      731.38      794.81    120.36 o 
  -3  16   7     5787.35     6450.34    245.29 o 
  -2  16   7    44054.46    44864.29   1022.34 o 
  -1  16   7    20062.75    19822.19    455.43 o 
   0  16   7     1697.36     1854.89    141.91 o 
   1  16   7        1.03      124.34     88.08 o 
   2  16   7    24293.37    24659.84    692.07 o 
   3  16   7     8776.56     8711.26    282.16 o 
   4  16   7    13487.35    14087.75    443.98 o 
   5  16   7     2004.13     2047.12    336.15 o 
   6  16   7    11908.59    12242.24    419.67 o 
   7  16   7    10615.46    11726.23    416.18 o 
   8  16   7     2303.75     2480.54    212.79 o 
   9  16   7      722.24      647.46    118.66 o 
  10  16   7     6019.14     6444.16    330.56 o 
  11  16   7    22725.97    23525.49   1384.13 o 
  12  16   7     1024.22     1070.40    205.24 o 
  -7  17   7     1444.68     1610.48    220.37 o 
  -6  17   7       58.69      202.14    304.51 o 
  -5  17   7     7274.15     6829.27    264.13 o 
  -4  17   7     1369.93     1493.00    150.40 o 
  -3  17   7    13271.85    13343.79    370.47 o 
  -2  17   7     4360.21     4584.96    218.20 o 
  -1  17   7     8194.56     8075.37    290.84 o 
   0  17   7      129.89      253.00    106.36 o 
   1  17   7     1066.60     1002.64    128.89 o 
   2  17   7     5474.55     5454.38    502.21 o 
   3  17   7       24.35      -89.38     89.38 o 
   4  17   7     1905.65     2026.84    191.94 o 
   5  17   7     7535.98     7624.18    334.19 o 
   6  17   7     2668.73     2814.03    431.06 o 
   7  17   7    30640.69    30058.05    769.14 o 
   8  17   7     6463.03     6070.81    763.25 o 
   9  17   7      251.79      318.18    157.56 o 
  10  17   7       24.83      261.01    261.01 o 
  11  17   7       64.59      205.64    261.01 o 
  12  17   7     3266.34     3930.94    379.65 o 
  -6  18   7     3366.45     3708.46    292.48 o 
  -5  18   7     2577.61     2815.27    192.84 o 
  -4  18   7     2313.45     2320.85    182.56 o 
  -3  18   7    16174.99    17047.34    446.00 o 
  -2  18   7    26707.27    26545.89    589.91 o 
  -1  18   7     3174.81     3132.86    190.31 o 
   0  18   7     3395.81     3154.66    190.40 o 
   1  18   7    21464.89    21709.94    905.74 o 
   2  18   7     2516.59     2756.68    296.60 o 
   3  18   7    11755.70    11471.11    442.92 o 
   4  18   7    11169.36    10340.36   1004.49 o 
   5  18   7    20692.21    19913.32    586.68 o 
   6  18   7       27.04      107.88    136.82 o 
   7  18   7      722.31      565.07    296.60 o 
   8  18   7     1099.84     1333.30    195.66 o 
   9  18   7    13681.45    12448.66    612.97 o 
  10  18   7    13118.14    12998.49    478.88 o 
  11  18   7     1328.57     1660.96    371.74 o 
  -5  19   7       16.09       27.68    162.19 o 
  -4  19   7     5465.82     5659.18    261.71 o 
  -3  19   7      676.50      648.41    138.16 o 
  -2  19   7     1104.12     1057.00    148.27 o 
  -1  19   7      419.30      322.58    151.41 o 
   0  19   7      367.17      228.74    121.33 o 
   1  19   7    17699.91    17338.42   1352.50 o 
   2  19   7     8025.25     7831.79    359.87 o 
   3  19   7        9.64      -24.05    136.25 o 
   4  19   7     6880.09     7127.34    632.75 o 
   5  19   7      868.86      780.20    189.82 o 
   6  19   7    11914.36    12062.62    454.93 o 
   7  19   7     1610.78     1272.44    257.05 o 
   8  19   7     1621.68     1317.68    225.42 o 
   9  19   7      248.93      233.91    168.87 o 
  10  19   7      518.07      485.78    177.00 o 
  -4  20   7     3180.48     3106.31    216.33 o 
  -3  20   7    16991.39    17911.21    485.65 o 
  -2  20   7     5956.85     5794.32    295.31 o 
  -1  20   7     3054.68     2900.70    391.01 o 
   0  20   7     4640.13     4436.15    290.40 o 
   1  20   7      380.85      406.49    167.24 o 
   2  20   7     1524.48     1703.87    216.19 o 
   3  20   7    22732.39    22973.96    675.64 o 
   4  20   7     6219.46     6036.95    333.33 o 
   5  20   7     2833.03     2515.74    244.37 o 
   6  20   7     3798.44     3761.85    281.40 o 
   7  20   7      242.52      426.86    177.92 o 
   8  20   7    15976.81    15890.37    549.54 o 
   9  20   7     4050.07     3508.74    281.14 o 
  -3  21   7      963.98      800.58    161.26 o 
  -2  21   7     1546.49     1497.69    177.04 o 
  -1  21   7     2763.49     2627.45    250.76 o 
   0  21   7     5170.85     4657.69    307.35 o 
   1  21   7    13591.81    13290.72    494.37 o 
   2  21   7      322.32      555.75    217.51 o 
   3  21   7      725.69      355.03    169.09 o 
   4  21   7     5935.58     5698.68    407.33 o 
   5  21   7      614.53      332.80    180.16 o 
   6  21   7       56.92      -61.00    164.35 o 
   7  21   7     4006.81     3397.67    284.74 o 
   0  22   7      788.75      709.52    225.42 o 
   1  22   7      161.62      231.09    189.99 o 
   2  22   7    24270.98    23593.04    712.67 o 
   3  22   7       94.72       23.60    177.96 o 
   4  22   7     2586.02     2135.59    253.32 o 
   5  22   7     2658.47     2296.38    254.42 o 
  -3 -15   8     4258.22     4778.98    313.04 o 
  -2 -15   8     3686.35     3298.21    348.01 o 
  -1 -15   8       48.00       43.91    161.90 o 
   0 -15   8       73.90       -4.16    229.37 o 
   1 -15   8      114.88       88.81    159.32 o 
   2 -15   8     4322.83     4292.51    284.57 o 
   3 -15   8       19.56     -142.53    142.53 o 
   4 -15   8     3233.32     3196.09    257.08 o 
   5 -15   8      773.02     1117.94    296.60 o 
  -4 -14   8      304.97      202.60    139.10 o 
  -3 -14   8     4319.18     4445.38    240.47 o 
  -2 -14   8     5283.89     5323.00    257.66 o 
  -1 -14   8     1509.79     1289.05    197.57 o 
   0 -14   8       78.01      -42.89    145.09 o 
   1 -14   8     4040.86     4119.13    273.87 o 
   3 -14   8     1659.55     1373.85    198.01 o 
   4 -14   8      385.86      529.93    167.78 o 
   5 -14   8     3219.05     3802.06    462.70 o 
   6 -14   8     7969.35     7561.33    506.20 o 
   7 -14   8      277.97      561.56    237.28 o 
  -6 -13   8     2232.01     1814.75    193.40 o 
  -5 -13   8     2746.28     2424.07    243.25 o 
  -4 -13   8     8235.17     8307.07    315.98 o 
  -3 -13   8     4584.18     5043.18    280.34 o 
  -2 -13   8     1015.89     1030.56    147.46 o 
  -1 -13   8       79.81      106.24    115.43 o 
   0 -13   8     7214.87     6974.22    270.21 o 
   1 -13   8     1886.58     1751.67    301.02 o 
   2 -13   8      529.98      545.74    162.19 o 
   3 -13   8     8255.09     8192.57    357.80 o 
   4 -13   8       78.34        4.04    130.63 o 
   5 -13   8    10235.21    10423.18    396.61 o 
   6 -13   8     4500.72     4429.23    387.56 o 
   7 -13   8      985.54     1131.04    237.28 o 
   8 -13   8       32.61      -63.27    189.82 o 
  -7 -12   8     1138.33     1011.39    169.29 o 
  -6 -12   8      165.01       30.04    132.27 o 
  -5 -12   8       36.65       86.71    126.28 o 
  -4 -12   8    30704.40    31857.19    787.10 o 
  -3 -12   8      433.19      620.69    136.84 o 
  -2 -12   8     1876.08     2165.29    204.63 o 
  -1 -12   8      802.98      794.66    129.87 o 
   0 -12   8        1.20      -19.27    104.23 o 
   1 -12   8    40553.50    40503.13    770.09 o 
   2 -12   8     1812.15     1788.37    151.60 o 
   3 -12   8      318.51      375.69    139.82 o 
   4 -12   8     1846.58     2027.09    195.51 o 
   5 -12   8    18889.99    19865.95    567.64 o 
   6 -12   8    10909.39    10416.60    553.65 o 
   7 -12   8     6624.96     6738.93    324.23 o 
   8 -12   8    11706.24    11363.80    432.11 o 
   9 -12   8     7277.07     7350.13    593.20 o 
  -8 -11   8    10918.79    11278.07    384.56 o 
  -7 -11   8     6764.63     6643.82    299.71 o 
  -6 -11   8      178.63      326.92    137.84 o 
  -5 -11   8     1017.83      967.75    220.64 o 
  -4 -11   8     1105.26     1071.80    154.84 o 
  -3 -11   8     3689.26     3551.45    208.30 o 
  -2 -11   8     4631.86     5046.88    232.80 o 
  -1 -11   8    17908.14    18949.43    453.49 o 
   0 -11   8     9652.59     9879.59    307.32 o 
   1 -11   8     1237.14     1242.69    133.59 o 
   2 -11   8    13522.30    13687.01    359.09 o 
   3 -11   8     3486.82     3280.78    177.73 o 
   4 -11   8     2792.53     2529.15    162.57 o 
   5 -11   8       24.99       95.48    115.86 o 
   6 -11   8     1412.53     1367.68    136.84 o 
   7 -11   8      228.90      322.96    132.83 o 
   8 -11   8     1044.64     1235.03    176.62 o 
   9 -11   8     4186.42     4582.09    514.11 o 
  10 -11   8    11479.86    11584.58    457.12 o 
  -8 -10   8     5951.09     6051.27    296.27 o 
  -7 -10   8      801.58      514.82    147.33 o 
  -6 -10   8     1408.62     1451.63    206.06 o 
  -5 -10   8    42573.42    42498.62   1476.07 o 
  -4 -10   8      556.26      556.35    130.70 o 
  -3 -10   8     2323.78     2349.21    173.15 o 
  -2 -10   8      209.43      329.24    106.97 o 
  -1 -10   8    24011.69    24780.34    689.86 o 
   0 -10   8    11765.41    11989.55    334.73 o 
   1 -10   8    14938.55    15997.63    391.12 o 
   2 -10   8     1222.87     1167.66    126.13 o 
   3 -10   8    10398.79    10308.68    296.82 o 
   4 -10   8    16929.37    16838.15    672.80 o 
   5 -10   8    12669.05    12836.76    290.48 o 
   6 -10   8    18133.14    18589.38    368.84 o 
   7 -10   8    25469.62    26272.34    719.75 o 
   8 -10   8     7978.81     7787.73    446.88 o 
   9 -10   8     3580.97     3318.26    240.93 o 
  10 -10   8     2354.57     2241.38    288.69 o 
  11 -10   8     1709.32     1491.25    198.89 o 
  -9  -9   8     1910.42     1985.45    248.83 o 
  -8  -9   8     3809.87     3625.02    228.03 o 
  -7  -9   8       13.35      -17.38    149.51 o 
  -6  -9   8      357.24      246.31    126.13 o 
  -5  -9   8      346.17      400.10    153.64 o 
  -4  -9   8    13521.29    13308.21    636.82 o 
  -3  -9   8    20953.73    22027.31    504.92 o 
  -2  -9   8     2702.11     2775.28    172.65 o 
  -1  -9   8    13976.62    14178.61    444.89 o 
   0  -9   8       80.59      112.27     93.84 o 
   1  -9   8      441.54      412.35    102.79 o 
   2  -9   8     3110.23     3027.11    161.17 o 
   3  -9   8      224.94      198.67     88.21 o 
   4  -9   8     9217.38     9353.89    234.20 o 
   5  -9   8    18676.99    18901.09    364.53 o 
   6  -9   8     5639.51     5563.85    181.93 o 
   7  -9   8     3226.10     3242.38    170.39 o 
   8  -9   8      333.93      341.74     96.44 o 
   9  -9   8    11578.98    11171.31    415.44 o 
  10  -9   8      128.09      175.83    137.51 o 
  11  -9   8      160.93      202.13    140.13 o 
  12  -9   8      947.10     1078.81    186.84 o 
  -9  -8   8     8370.62     9294.24    436.13 o 
  -8  -8   8     4147.53     4042.91    231.36 o 
  -7  -8   8     9053.53     9193.85    322.93 o 
  -6  -8   8    22954.91    22372.68    526.15 o 
  -5  -8   8       30.35      162.70    115.27 o 
  -4  -8   8     4858.45     4979.09    231.76 o 
  -3  -8   8     4872.30     5058.84    225.81 o 
  -2  -8   8    38150.63    39583.41    748.56 o 
  -1  -8   8       83.53      143.76     84.65 o 
   0  -8   8    35701.66    36399.85    681.85 o 
   1  -8   8     3594.36     3465.82    170.44 o 
   2  -8   8    24304.94    23731.87    653.39 o 
   3  -8   8     1458.89     1299.23     96.35 o 
   4  -8   8      775.30     1020.81    103.89 o 
   5  -8   8    23382.98    23998.51    422.67 o 
   6  -8   8    66404.38    67130.26    967.90 o 
   7  -8   8      823.43      743.12    208.88 o 
   8  -8   8    12732.50    13515.20    342.85 o 
   9  -8   8    21615.00    21952.77    482.56 o 
  10  -8   8     2412.72     2900.14    222.03 o 
  11  -8   8    13335.38    13241.18    573.43 o 
  12  -8   8      733.00      736.99    178.29 o 
 -10  -7   8     1533.31     1691.85    359.87 o 
  -9  -7   8       39.26      -13.88    148.13 o 
  -8  -7   8     1046.65      889.24    144.26 o 
  -7  -7   8      374.80      336.96    118.55 o 
  -6  -7   8      630.60      781.88    131.01 o 
  -5  -7   8     7558.73     7938.58    279.57 o 
  -4  -7   8    37161.06    37559.91    729.82 o 
  -3  -7   8      752.83      967.38    125.94 o 
  -2  -7   8    12931.83    13206.00    348.20 o 
  -1  -7   8    17550.21    17567.92    725.49 o 
   0  -7   8    11321.19    11179.46    304.90 o 
   1  -7   8     1570.03     1938.96    127.21 o 
   2  -7   8     1775.41     1784.24    112.82 o 
   3  -7   8     4392.55     4074.03    146.16 o 
   4  -7   8    23259.48    22868.12    399.05 o 
   5  -7   8     4058.03     4144.04    147.04 o 
   6  -7   8     7047.30     7367.90    198.48 o 
   7  -7   8     2122.40     2052.73    194.75 o 
   8  -7   8     2676.66     2897.66    152.89 o 
   9  -7   8     1580.47     1796.49    136.09 o 
  10  -7   8     8982.79     9026.98    282.33 o 
  11  -7   8      107.50      155.33     95.74 o 
  12  -7   8       46.52       88.79    150.28 o 
  13  -7   8     2080.68     1763.99    387.56 o 
 -10  -6   8     5818.75     5776.63    351.81 o 
  -9  -6   8      430.96      907.98    198.01 o 
  -8  -6   8    18247.66    18468.79    650.51 o 
  -7  -6   8    10558.52    10223.09    322.33 o 
  -6  -6   8      311.63      360.71    116.05 o 
  -5  -6   8    21046.51    21323.84    487.54 o 
  -4  -6   8    49252.80    49294.61    903.15 o 
  -3  -6   8    16048.69    16222.77    393.36 o 
  -2  -6   8      277.01      491.53     96.44 o 
  -1  -6   8    10147.12    10357.29    284.26 o 
   0  -6   8       19.82      -15.03     74.49 o 
   1  -6   8    12643.51    12462.10    255.08 o 
   2  -6   8      281.89      479.48     79.05 o 
   3  -6   8     7211.97     6887.00    163.86 o 
   4  -6   8    15008.45    14593.60    258.57 o 
   5  -6   8    93729.84    94691.40   1165.43 o 
   6  -6   8     9896.56    10377.04    212.90 o 
   7  -6   8     7548.03     7587.77    228.32 o 
   8  -6   8    38746.50    38657.62    624.08 o 
   9  -6   8     7711.49     7117.82    211.53 o 
  10  -6   8     4998.29     4945.22    185.52 o 
  11  -6   8      680.19      613.61    110.21 o 
  12  -6   8    10149.93     9677.89    401.55 o 
  13  -6   8       32.09       43.81    134.14 o 
 -11  -5   8     5716.16     5694.88    354.84 o 
 -10  -5   8     3652.41     3737.88    312.42 o 
  -9  -5   8     6949.59     6815.61    359.92 o 
  -8  -5   8      170.91      163.04    129.35 o 
  -7  -5   8      133.72      163.42    157.23 o 
  -6  -5   8      437.97      369.29    110.86 o 
  -5  -5   8    10365.50    10315.71    307.61 o 
  -4  -5   8      635.84      626.19    106.11 o 
  -3  -5   8    10177.61    10129.68    291.35 o 
  -2  -5   8     9853.37     9816.47    289.19 o 
  -1  -5   8    53954.62    54987.92    931.26 o 
   0  -5   8     5261.63     5565.35    152.93 o 
   1  -5   8     7493.07     7159.21    162.47 o 
   2  -5   8      586.38      540.55     59.11 o 
   3  -5   8    10736.90    10316.67    199.48 o 
   4  -5   8     1095.97     1067.45     72.86 o 
   5  -5   8     1439.66     1443.63     82.18 o 
   6  -5   8     2113.03     2194.81     95.45 o 
   7  -5   8       20.59      171.07     62.52 o 
   8  -5   8    11218.62    11256.22    258.46 o 
   9  -5   8    34662.57    33855.08    565.70 o 
  10  -5   8     1192.37     1220.29    105.83 o 
  11  -5   8      115.03      184.45     81.30 o 
  12  -5   8      433.39      353.21     96.66 o 
  13  -5   8     2408.71     2326.43    167.64 o 
  14  -5   8        3.81       41.45    359.87 o 
 -11  -4   8      157.42      479.52    186.79 o 
 -10  -4   8     4874.77     4909.55    317.46 o 
  -9  -4   8     7424.73     7908.67    377.23 o 
  -8  -4   8     7485.40     7682.27    273.99 o 
  -7  -4   8      106.32      140.65     99.88 o 
  -6  -4   8     6600.17     6378.75    235.68 o 
  -5  -4   8    74342.27    74844.87   1241.19 o 
  -4  -4   8     9792.11     9964.34    337.76 o 
  -3  -4   8     1037.59      768.88    104.71 o 
  -2  -4   8     3492.30     3775.59    275.24 o 
  -1  -4   8    36725.60    36353.43    496.35 o 
   0  -4   8     1649.31     1738.85     80.43 o 
   1  -4   8     2202.70     2349.00     96.50 o 
   2  -4   8    44407.38    42244.81    559.07 o 
   3  -4   8    17739.80    16944.54    302.41 o 
   4  -4   8    72588.58    72843.53    902.04 o 
   5  -4   8    34454.16    34362.76    473.96 o 
   6  -4   8      293.73      265.03     53.09 o 
   7  -4   8    37041.43    37252.56    514.31 o 
   8  -4   8    33807.46    34067.71    554.82 o 
   9  -4   8     1238.39     1225.38    178.09 o 
  10  -4   8    10776.04    10578.27    262.40 o 
  11  -4   8    10716.33    10292.06    263.20 o 
  12  -4   8     3561.99     3429.73    166.46 o 
  13  -4   8     4388.47     4195.39    190.10 o 
  14  -4   8       79.97      197.31    176.95 o 
 -11  -3   8     4680.39     4779.45    318.79 o 
 -10  -3   8     3799.40     3361.66    268.28 o 
  -9  -3   8      137.01       44.04    142.53 o 
  -8  -3   8      110.33       11.39     95.94 o 
  -7  -3   8    11199.32    11972.22    332.63 o 
  -6  -3   8     2364.62     2374.15    147.91 o 
  -5  -3   8       59.10      108.52     78.78 o 
  -4  -3   8    21350.30    21666.93    670.03 o 
  -3  -3   8      582.19      635.91    140.57 o 
  -2  -3   8    46053.29    44740.10    590.11 o 
  -1  -3   8     2155.62     2326.85     87.85 o 
   0  -3   8     6262.61     5856.77    138.03 o 
   1  -3   8      555.14      591.82     57.60 o 
   2  -3   8      812.49      772.31     57.25 o 
   3  -3   8    23099.84    23387.77    338.15 o 
   4  -3   8    46554.41    46891.87    603.82 o 
   5  -3   8      806.07      808.43     87.17 o 
   6  -3   8      621.15      672.77     62.53 o 
   7  -3   8     4087.73     3911.31    118.25 o 
   8  -3   8    23740.05    23667.05    412.11 o 
   9  -3   8     1670.98     1683.20    101.06 o 
  10  -3   8       69.22      156.58     70.21 o 
  11  -3   8     6022.68     5970.65    197.25 o 
  12  -3   8      191.75      248.08     87.84 o 
  13  -3   8     1811.33     2175.65    189.51 o 
  14  -3   8    11702.49    11265.54    311.69 o 
 -11  -2   8    20340.30    20179.65    640.20 o 
 -10  -2   8      426.24      253.10    156.60 o 
  -9  -2   8     1839.65     1937.27    208.33 o 
  -8  -2   8     4206.21     3863.78    190.05 o 
  -7  -2   8       14.59       40.77     92.92 o 
  -6  -2   8    51722.42    52629.35    909.28 o 
  -5  -2   8     9055.02     8556.50    250.14 o 
  -4  -2   8      690.16      543.95     88.62 o 
  -3  -2   8     3128.51     3160.89    115.42 o 
  -2  -2   8    59729.61    59191.48    748.86 o 
  -1  -2   8    24917.00    23595.31    400.04 o 
   0  -2   8    25569.60    23738.40    341.11 o 
   1  -2   8    73201.27    70964.93    868.11 o 
   2  -2   8    45245.35    43860.64    562.20 o 
   3  -2   8     9653.60     9658.45    172.59 o 
   4  -2   8    19881.38    19665.39    290.05 o 
   5  -2   8     6709.38     6859.40    142.78 o 
   6  -2   8    54954.51    54264.36    687.99 o 
   7  -2   8    51336.85    52437.44    673.18 o 
   8  -2   8    16747.64    16541.59    315.55 o 
   9  -2   8    53920.82    53871.43    852.79 o 
  10  -2   8     4318.09     4441.31    164.33 o 
  11  -2   8      567.87      544.54     89.34 o 
  12  -2   8     2139.30     2247.96    135.02 o 
  13  -2   8    14367.67    13881.03    334.73 o 
  14  -2   8    12413.09    12528.06    423.54 o 
  15  -2   8      119.32      183.85    115.86 o 
 -12  -1   8      275.36      237.28    167.78 o 
 -11  -1   8      139.10      256.85    272.87 o 
 -10  -1   8     2305.27     2761.39    234.10 o 
  -9  -1   8     4194.50     3966.37    254.06 o 
  -8  -1   8    10533.43    10688.22    306.11 o 
  -7  -1   8    15701.50    15275.78    363.59 o 
  -6  -1   8      331.34      305.02     86.11 o 
  -5  -1   8    27736.36    27971.15    533.21 o 
  -4  -1   8     6606.29     6718.19    170.23 o 
  -3  -1   8    13325.92    13440.21    229.53 o 
  -2  -1   8       52.83      148.95     43.63 o 
  -1  -1   8     9714.06    10283.71    184.33 o 
   0  -1   8     1354.72     1152.93     60.52 o 
   1  -1   8     1963.14     1929.05     72.11 o 
   2  -1   8    22083.71    21729.31    305.53 o 
   3  -1   8    92994.54    91373.05   1086.13 o 
   4  -1   8     4424.98     4437.33    103.11 o 
   5  -1   8     2311.35     2531.71     82.91 o 
   6  -1   8     4463.02     4358.61    110.91 o 
   7  -1   8     8004.07     8052.30    160.96 o 
   8  -1   8     4615.74     4909.32    149.27 o 
   9  -1   8    12420.19    12186.10    262.20 o 
  10  -1   8     4312.34     4332.66    155.18 o 
  11  -1   8     2999.77     3106.15    142.41 o 
  12  -1   8     1466.33     1389.06    115.63 o 
  13  -1   8    15301.67    15019.16    344.79 o 
  14  -1   8     1864.09     1597.17    136.11 o 
  15  -1   8      855.95      925.33    131.22 o 
 -12   0   8    22336.30    22121.18   1154.76 o 
 -11   0   8       27.06       31.64    151.00 o 
 -10   0   8      342.18      485.78    153.12 o 
  -9   0   8      701.19      997.75    163.22 o 
  -8   0   8     8460.49     8472.87    419.19 o 
  -7   0   8    14785.77    15042.62    374.94 o 
  -6   0   8     9163.29     9355.01    255.69 o 
  -5   0   8     2228.03     2279.45    143.84 o 
  -4   0   8     6806.08     6799.12    199.78 o 
  -3   0   8    49685.85    49122.82    631.18 o 
  -2   0   8    36633.82    36701.59    486.08 o 
  -1   0   8    30582.74    29760.53    403.24 o 
   0   0   8    55582.75    50624.17    633.15 o 
   1   0   8    42651.20    41627.77    527.28 o 
   2   0   8    29738.78    30193.49    412.43 o 
   3   0   8     4152.88     4044.60     89.29 o 
   4   0   8     3688.36     3907.53     91.59 o 
   5   0   8    90014.13    89651.22   1147.53 o 
   6   0   8    33740.44    33029.57    457.97 o 
   7   0   8     7957.02     7923.36    155.36 o 
   8   0   8    40983.52    40108.17    609.49 o 
   9   0   8     1521.72     1518.25     95.90 o 
  10   0   8      626.07      858.16     84.78 o 
  11   0   8      675.44      746.84     90.87 o 
  12   0   8    76951.32    77538.37   1224.95 o 
  13   0   8     1273.86     1247.27    119.31 o 
  14   0   8      245.96      396.22    111.88 o 
  15   0   8       28.45       26.83     97.78 o 
 -12   1   8      548.71      583.76    173.10 o 
 -11   1   8     7667.71     7057.59    354.84 o 
 -10   1   8    10959.74    10939.05    413.41 o 
  -9   1   8     1593.59     1504.51    172.30 o 
  -8   1   8    10964.41    11110.82    435.01 o 
  -7   1   8       89.46      164.02     65.47 o 
  -6   1   8     1423.53     1536.92     94.29 o 
  -5   1   8    10400.95    10712.54    228.19 o 
  -4   1   8      436.78      484.07     53.91 o 
  -3   1   8    14187.96    13902.85    228.60 o 
  -2   1   8    55116.32    53076.34    665.27 o 
  -1   1   8     1874.69     1752.27    107.21 o 
   0   1   8     7265.43     6847.93    129.64 o 
   1   1   8     1564.89     1697.63     73.75 o 
   2   1   8    39855.62    38632.91    553.40 o 
   3   1   8       52.95      230.54     40.27 o 
   4   1   8     2533.45     2693.55     95.35 o 
   5   1   8     6189.10     6151.45    120.37 o 
   6   1   8      572.98      727.28     48.90 o 
   7   1   8    24062.61    23219.04    333.50 o 
   8   1   8    48776.04    47719.80    700.17 o 
   9   1   8        4.69       97.97     56.59 o 
  10   1   8     6426.48     6466.25    181.57 o 
  11   1   8      505.93      631.32     84.68 o 
  12   1   8     2062.14     2171.46    129.81 o 
  13   1   8     1285.09     1279.93    122.15 o 
  14   1   8      402.52      340.51    101.27 o 
  15   1   8      274.21      237.71    106.13 o 
 -12   2   8      156.41      334.13    159.32 o 
 -11   2   8     2393.28     2669.07    236.46 o 
 -10   2   8     1504.05     1342.19    181.18 o 
  -9   2   8    27325.72    27628.63    707.07 o 
  -8   2   8     2233.45     2423.93    181.70 o 
  -7   2   8    24061.91    25130.95    430.53 o 
  -6   2   8     1473.29     1566.56     93.41 o 
  -5   2   8    31078.05    30726.32    482.09 o 
  -4   2   8     6128.06     6111.29    140.26 o 
  -3   2   8     1556.98     1540.76     68.98 o 
  -2   2   8    44607.33    43999.37    559.15 o 
  -1   2   8   132457.27   129505.70   1506.05 o 
   0   2   8     6973.82     7007.84    127.02 o 
   1   2   8    91859.66    93398.31   1230.28 o 
   2   2   8    71131.34    69948.30    935.88 o 
   3   2   8     7245.03     7298.80    159.12 o 
   4   2   8    96981.04    95088.86   1112.80 o 
   5   2   8     6610.88     6887.98    131.40 o 
   6   2   8     3234.11     3427.90    100.76 o 
   7   2   8     9499.46     9118.59    162.01 o 
   8   2   8     8303.29     8429.53    190.73 o 
   9   2   8     5156.50     5679.05    255.72 o 
  10   2   8     9382.21     9245.81    219.71 o 
  11   2   8    83931.77    80942.41   1577.71 o 
  12   2   8     4143.83     4176.69    168.33 o 
  13   2   8       85.86      228.18     86.06 o 
  14   2   8      221.87       53.06     90.64 o 
  15   2   8     7573.93     7891.28    321.29 o 
 -12   3   8     3611.02     3806.07    273.36 o 
 -11   3   8    11002.54    11367.20    433.41 o 
 -10   3   8      345.40      264.73    141.88 o 
  -9   3   8     8417.90     8446.72    276.34 o 
  -8   3   8     6984.63     6455.73    229.44 o 
  -7   3   8     7066.69     7168.19    189.57 o 
  -6   3   8      299.64      407.96     66.60 o 
  -5   3   8     2194.69     2297.15     91.84 o 
  -4   3   8     7183.18     6948.99    149.36 o 
  -3   3   8    60069.87    59377.74    737.13 o 
  -2   3   8     9849.32    10206.49    179.20 o 
  -1   3   8     6867.10     6913.41    162.87 o 
   0   3   8    12535.15    12170.83    190.45 o 
   1   3   8     8099.24     7753.64    154.66 o 
   2   3   8    10713.73    10461.25    188.02 o 
   3   3   8    56908.69    55942.90   1251.17 o 
   4   3   8      186.70      142.00     25.62 o 
   5   3   8      311.39      355.76     33.53 o 
   6   3   8    11281.59    11255.31    182.44 o 
   7   3   8    81752.84    79609.53    957.07 o 
   8   3   8      527.37      629.59     62.42 o 
   9   3   8     3283.47     3308.96    133.25 o 
  10   3   8     9905.09    10067.71    231.01 o 
  11   3   8     2948.57     3140.19    137.98 o 
  12   3   8     1056.46      977.64    101.42 o 
  13   3   8     3829.94     3568.76    227.18 o 
  14   3   8      219.37      214.67    110.41 o 
  15   3   8     1838.55     1727.71    143.34 o 
 -12   4   8    10378.20    10100.23    593.20 o 
 -11   4   8    14384.17    14743.01    680.20 o 
 -10   4   8    10655.11    10919.40    401.63 o 
  -9   4   8       76.11       75.54     96.93 o 
  -8   4   8     7503.97     7656.95    365.23 o 
  -7   4   8      541.27      506.89     78.77 o 
  -6   4   8    24170.10    23606.87    399.22 o 
  -5   4   8      696.96      820.85     64.68 o 
  -4   4   8     9333.83     9448.09    178.13 o 
  -3   4   8     4609.75     4628.57    119.27 o 
  -2   4   8   220311.73   225134.75   2919.00 o 
  -1   4   8    16795.00    16673.41    240.34 o 
   0   4   8    13566.63    12461.23    185.68 o 
   1   4   8    98070.71    99008.72   1149.40 o 
   2   4   8    52012.18    53036.70    915.57 o 
   3   4   8    26453.91    25921.15    333.13 o 
   4   4   8     3306.18     3319.04     83.55 o 
   5   4   8    23633.52    23313.16    351.61 o 
   6   4   8      361.19      612.58     61.90 o 
   7   4   8    20159.65    20357.26    347.36 o 
   8   4   8     1415.11     1674.46    211.20 o 
   9   4   8    50172.56    50917.82    744.25 o 
  10   4   8    81038.55    81492.42   1319.71 o 
  11   4   8     5307.41     5280.05    199.78 o 
  12   4   8     2538.94     2670.62    151.05 o 
  13   4   8     4614.30     4479.09    223.31 o 
  14   4   8    14605.75    14774.50    343.06 o 
  15   4   8       79.02       19.77     93.85 o 
 -12   5   8     2315.57     2056.43    324.28 o 
 -11   5   8      167.50      332.19    205.64 o 
 -10   5   8     3928.85     4025.13    251.49 o 
  -9   5   8     5434.40     5473.53    322.58 o 
  -8   5   8    23948.84    23599.46    503.58 o 
  -7   5   8     5532.21     5744.75    171.43 o 
  -6   5   8     3734.95     3941.51    135.13 o 
  -5   5   8     1507.22     1707.55     80.78 o 
  -4   5   8    15285.29    15510.42    369.35 o 
  -3   5   8      104.66      171.66     40.59 o 
  -2   5   8     4330.77     4313.82    102.85 o 
  -1   5   8    11449.17    11540.32    260.28 o 
   0   5   8     1011.96     1232.37     49.35 o 
   1   5   8    23060.03    23225.15    302.09 o 
   2   5   8    95605.48    96970.70   1122.88 o 
   3   5   8      869.36      824.50     39.74 o 
   4   5   8       28.67       39.24     26.01 o 
   5   5   8     4043.23     3821.39    113.78 o 
   6   5   8    20304.87    20164.07    281.11 o 
   7   5   8        8.88       76.38     49.85 o 
   8   5   8    17413.29    17757.11    266.02 o 
   9   5   8     8406.73     8688.32    212.34 o 
  10   5   8    26825.90    26568.03    444.83 o 
  11   5   8     6887.58     7076.90    197.54 o 
  12   5   8     6026.10     5762.80    189.70 o 
  13   5   8      242.47      221.84     88.01 o 
  14   5   8      454.52      460.80     98.86 o 
  15   5   8      846.03      787.56    137.16 o 
 -12   6   8    21769.75    20572.19    862.12 o 
 -11   6   8     2505.06     2715.56    435.01 o 
 -10   6   8      801.59      755.37    151.90 o 
  -9   6   8      108.98      221.12    127.18 o 
  -8   6   8    11458.40    11533.81    314.93 o 
  -7   6   8      782.76      674.06     76.49 o 
  -6   6   8      219.36      256.54     61.57 o 
  -5   6   8    11218.99    11603.19    211.05 o 
  -4   6   8     9017.74     9034.23    174.65 o 
  -3   6   8    79537.88    80064.82    965.15 o 
  -2   6   8    48464.39    48792.49    608.02 o 
  -1   6   8      332.78      407.97     36.85 o 
   0   6   8    40572.29    41267.13    509.37 o 
   1   6   8   106622.29   109651.09   1387.69 o 
   2   6   8     1956.26     2081.80     57.87 o 
   3   6   8    10048.06     9661.86    150.33 o 
   4   6   8    24032.17    23987.53    315.21 o 
   5   6   8    21781.26    22551.75    310.61 o 
   6   6   8    23388.33    23093.90    483.91 o 
   7   6   8      322.66      413.33     46.59 o 
   8   6   8    71410.05    69904.01    853.10 o 
   9   6   8    20789.27    20918.29    360.88 o 
  10   6   8      895.07      916.35     81.05 o 
  11   6   8     6098.43     6059.96    184.25 o 
  12   6   8    31966.60    31643.47    626.17 o 
  13   6   8    12100.74    12648.98    322.52 o 
  14   6   8      221.18      270.98     95.43 o 
  15   6   8    11122.37    10788.92    328.35 o 
 -11   7   8     5652.76     5772.49    314.18 o 
 -10   7   8      225.74      190.48    133.88 o 
  -9   7   8    16887.77    16445.68    719.75 o 
  -8   7   8     1505.36     1466.91    163.35 o 
  -7   7   8     2434.12     2653.50    182.34 o 
  -6   7   8     3799.53     3733.34    130.68 o 
  -5   7   8      565.61      699.36     60.92 o 
  -4   7   8    15265.83    14838.30    243.27 o 
  -3   7   8    44824.42    44977.68    575.64 o 
  -2   7   8      189.46      274.11     38.42 o 
  -1   7   8       30.54      110.18     28.89 o 
   0   7   8     5414.73     5510.81    105.20 o 
   1   7   8    48901.17    48814.76    624.67 o 
   2   7   8      483.58      573.82     35.00 o 
   3   7   8     1601.33     1671.68     66.98 o 
   4   7   8    19147.15    18535.25    301.23 o 
   5   7   8       44.42      278.15    116.83 o 
   6   7   8     4606.45     4607.50    120.86 o 
   7   7   8    60481.89    59726.84    657.38 o 
   8   7   8      261.91      274.81     43.06 o 
   9   7   8    17793.02    18152.02    321.78 o 
  10   7   8     3336.20     3063.41    123.47 o 
  11   7   8     3053.28     3284.02    137.13 o 
  12   7   8      268.23      234.72     79.72 o 
  13   7   8      110.95      110.27     79.73 o 
  14   7   8     9149.22     9261.34    261.09 o 
  15   7   8     1808.95     1836.80    288.69 o 
 -11   8   8      270.00      363.96    161.53 o 
 -10   8   8      289.78      344.20    149.77 o 
  -9   8   8    24115.28    23709.95    656.38 o 
  -8   8   8     6956.63     6899.34    307.84 o 
  -7   8   8    10650.72    10767.09    395.47 o 
  -6   8   8    18013.42    18540.34    390.15 o 
  -5   8   8    32197.45    32416.63    508.83 o 
  -4   8   8     7331.07     7104.96    151.82 o 
  -3   8   8    10155.02    10165.04    180.74 o 
  -2   8   8      641.58      618.26     45.22 o 
  -1   8   8    64335.53    64664.43    780.06 o 
   0   8   8    81401.98    81757.01   1087.72 o 
   1   8   8    42944.40    43554.29    613.05 o 
   2   8   8    75772.99    75617.48   1007.06 o 
   3   8   8    13794.44    14308.87    269.42 o 
   4   8   8     5476.21     5106.43    126.36 o 
   5   8   8    10432.91    10266.13    200.26 o 
   6   8   8    32509.78    31763.42    480.75 o 
   7   8   8    51712.38    51638.96    764.88 o 
   8   8   8       97.37      146.62     66.03 o 
   9   8   8      107.35      190.32     67.36 o 
  10   8   8    15450.88    15097.78    290.81 o 
  11   8   8    67041.99    66264.37    958.57 o 
  12   8   8     1300.64     1312.98    104.92 o 
  13   8   8      523.54      562.66     93.52 o 
  14   8   8     7172.56     6673.43    244.50 o 
  15   8   8     2609.97     2620.05    225.21 o 
 -11   9   8      562.14      813.47    351.97 o 
 -10   9   8     2412.09     2526.05    233.33 o 
  -9   9   8      173.42      254.55    134.90 o 
  -8   9   8     3461.86     3421.38    391.51 o 
  -7   9   8       28.38       23.94    100.66 o 
  -6   9   8      305.98      294.31    108.52 o 
  -5   9   8     7387.09     6798.16    177.16 o 
  -4   9   8    54087.71    54581.98    788.92 o 
  -3   9   8     5534.23     5570.59    186.08 o 
  -2   9   8        6.30       80.29     55.94 o 
  -1   9   8     3751.08     3757.10     91.38 o 
   0   9   8     4959.95     5192.59    117.62 o 
   1   9   8     5003.81     5186.03    136.99 o 
   2   9   8    30842.54    30512.49    447.64 o 
   3   9   8    17683.73    17598.86    399.57 o 
   4   9   8     8426.83     8562.09    177.07 o 
   5   9   8      334.41      464.11     59.36 o 
   6   9   8    66327.23    67675.55    940.89 o 
   7   9   8     8923.03     8808.24    194.83 o 
   8   9   8     5718.04     5617.73    191.25 o 
   9   9   8      695.19      606.39     59.29 o 
  10   9   8     2189.25     2296.77    121.01 o 
  11   9   8     3536.29     3599.70    189.51 o 
  12   9   8     3561.58     3735.74    167.09 o 
  13   9   8     9991.66     9807.39    288.91 o 
  14   9   8     9760.23     9311.36    307.55 o 
  15   9   8      123.95      -71.51    136.25 o 
 -11  10   8     2117.22     1889.71    228.03 o 
 -10  10   8     9244.77     9004.97    747.43 o 
  -9  10   8     5840.39     5328.82    553.65 o 
  -8  10   8     5882.50     5762.08    294.47 o 
  -7  10   8    23152.11    22186.26   1431.59 o 
  -6  10   8    22531.53    22971.15    468.23 o 
  -5  10   8     1859.88     1920.72    111.88 o 
  -4  10   8     1824.68     2012.11     99.27 o 
  -3  10   8     1587.09     1599.34     90.23 o 
  -2  10   8    63249.63    63577.28    789.79 o 
  -1  10   8    32939.36    32320.61    576.07 o 
   0  10   8    13364.03    12945.62    282.80 o 
   1  10   8    45645.25    46261.13    647.01 o 
   2  10   8     3609.56     3873.91    166.68 o 
   3  10   8     2801.18     3123.07     99.06 o 
   4  10   8      363.53      407.50     50.01 o 
   5  10   8   190640.14   192827.53   2508.82 o 
   6  10   8     6276.50     6138.35    159.76 o 
   7  10   8      622.12      803.22    130.14 o 
   8  10   8      123.04       78.70     55.94 o 
   9  10   8       57.31      163.97     42.88 o 
  10  10   8    58516.42    58388.36    847.83 o 
  11  10   8     1560.60     1698.57    104.63 o 
  12  10   8     1482.71     1391.51    166.05 o 
  13  10   8     1130.91     1065.66    128.73 o 
  14  10   8     9124.43     9634.32    401.99 o 
  15  10   8     4813.44     4569.18    297.30 o 
 -10  11   8     1485.92     1471.68    344.06 o 
  -9  11   8    10765.52    10954.20    427.59 o 
  -8  11   8      619.80      558.15    157.61 o 
  -7  11   8     2852.33     2787.91    207.77 o 
  -6  11   8       32.42       77.20     73.56 o 
  -5  11   8    12821.25    12880.00    272.77 o 
  -4  11   8      228.63      244.17     81.90 o 
  -3  11   8     1962.72     2021.96    100.39 o 
  -2  11   8     6076.07     6008.58    189.56 o 
  -1  11   8     1166.63     1308.81    110.97 o 
   0  11   8    19650.10    19972.06    399.05 o 
   1  11   8    55808.28    56108.66    934.03 o 
   2  11   8      500.16      567.58     45.23 o 
   3  11   8     8890.86     8915.53    182.95 o 
   4  11   8     2326.65     2365.12     93.17 o 
   5  11   8     8000.60     7997.28    222.89 o 
   6  11   8     9013.54     8995.11    204.35 o 
   7  11   8     1752.60     1711.48     91.81 o 
   8  11   8     1571.34     1669.71     96.54 o 
   9  11   8    13368.87    13398.28    224.43 o 
  10  11   8    11125.26    11068.26    237.83 o 
  11  11   8    16116.95    15967.04    636.70 o 
  12  11   8     2641.54     2915.64    220.37 o 
  13  11   8     7483.48     7857.88    347.91 o 
  14  11   8     2271.35     2275.34    300.55 o 
 -10  12   8     1042.87      531.05    205.64 o 
  -9  12   8     4308.60     4374.10    407.33 o 
  -8  12   8    25925.57    25289.84    710.54 o 
  -7  12   8     1882.20     1916.29    375.69 o 
  -6  12   8    22093.13    21146.35    453.84 o 
  -5  12   8    12752.36    12502.69    273.33 o 
  -4  12   8     1689.90     1668.28    100.88 o 
  -3  12   8    41245.59    40475.20    623.07 o 
  -2  12   8     2415.25     2638.85    155.92 o 
  -1  12   8      809.21      731.41     89.71 o 
   0  12   8     6073.39     6278.48    198.24 o 
   1  12   8    10521.52    10036.46    257.97 o 
   2  12   8     2270.10     2634.35    223.58 o 
   3  12   8     3328.88     3286.44    105.16 o 
   4  12   8   156088.39   153161.05   2016.09 o 
   5  12   8     8440.53     8346.27    194.34 o 
   6  12   8      322.46      198.24     58.36 o 
   7  12   8        1.61       16.19     53.62 o 
   8  12   8    18827.94    19046.01    349.95 o 
   9  12   8    11916.22    12499.89    294.54 o 
  10  12   8    15796.06    16879.06    490.16 o 
  11  12   8      178.80      317.92    130.50 o 
  12  12   8     2152.78     2755.20    218.32 o 
  13  12   8     7204.45     7170.88    343.38 o 
  14  12   8     6432.20     6352.04    343.38 o 
  -9  13   8      497.13      397.02    185.87 o 
  -8  13   8      191.70      417.85    159.30 o 
  -7  13   8     1236.36      862.04    213.55 o 
  -6  13   8      612.89      452.83    144.94 o 
  -5  13   8     2258.57     2271.37    122.47 o 
  -4  13   8    16127.93    15877.87    361.89 o 
  -3  13   8       92.26      186.08     78.46 o 
  -2  13   8     1013.72     1033.53    103.48 o 
  -1  13   8     6975.87     6962.52    216.69 o 
   0  13   8    51608.21    51287.96    885.52 o 
   1  13   8      348.65      400.03     81.44 o 
   2  13   8    11266.02    11803.93    303.02 o 
   3  13   8    15974.08    15411.31    578.84 o 
   4  13   8     7879.28     8250.59    251.19 o 
   5  13   8       93.42      175.70     53.95 o 
   6  13   8    14619.59    15458.23    304.09 o 
   7  13   8      151.02       85.56     60.62 o 
   8  13   8     7004.94     7168.26    198.71 o 
   9  13   8     3537.62     3506.78    196.92 o 
  10  13   8    15567.79    16745.73    501.52 o 
  11  13   8       39.62      137.45    121.33 o 
  12  13   8     7190.49     7142.08    340.17 o 
  13  13   8     8270.86     8242.54    381.95 o 
  14  13   8    14424.55    15705.50    636.70 o 
  -9  14   8    31447.86    30297.45    847.42 o 
  -8  14   8      308.42      483.24    276.83 o 
  -7  14   8     8001.21     7680.15    360.67 o 
  -6  14   8    16357.69    15873.10    518.80 o 
  -5  14   8     6841.17     6905.75    207.25 o 
  -4  14   8     9888.60    10240.73    351.62 o 
  -3  14   8      161.50      226.20     84.24 o 
  -2  14   8    12532.04    12550.75    322.33 o 
  -1  14   8      163.27      249.83     84.93 o 
   0  14   8    24280.34    24408.10    498.60 o 
   1  14   8     3291.53     3280.36    201.81 o 
   2  14   8    31121.12    31697.33    613.86 o 
   3  14   8    63292.80    62332.56   1069.87 o 
   4  14   8     4977.51     5066.62    199.03 o 
   5  14   8    10900.68    10847.27    300.32 o 
   6  14   8     3728.39     4065.57    181.47 o 
   7  14   8    29598.15    30447.22    762.60 o 
   8  14   8       50.90        7.65     75.76 o 
   9  14   8    20817.66    21330.80    501.64 o 
  10  14   8      497.83      286.32    268.92 o 
  11  14   8     3075.60     3274.07    233.54 o 
  12  14   8      843.17     1240.98    304.51 o 
  13  14   8      482.29      602.91    308.46 o 
  -8  15   8     1179.16     1216.47    208.81 o 
  -7  15   8      176.97      281.44    160.90 o 
  -6  15   8     3045.64     3342.06    250.07 o 
  -5  15   8    16724.25    16437.95    349.28 o 
  -4  15   8      970.17     1066.97    123.76 o 
  -3  15   8       41.51       54.54     86.23 o 
  -2  15   8      914.52      773.99    107.88 o 
  -1  15   8     7733.59     7778.29    293.75 o 
   0  15   8      101.69      195.48     91.88 o 
   1  15   8    19418.83    20102.28    447.18 o 
   2  15   8     5846.12     5607.46    212.84 o 
   3  15   8    27983.36    27160.88    859.47 o 
   4  15   8     3590.28     3825.59    265.32 o 
   5  15   8     8809.52     9083.84    278.95 o 
   6  15   8     4619.55     4776.60    210.54 o 
   7  15   8      168.09      384.04    276.83 o 
   8  15   8     1023.76      924.87    112.43 o 
   9  15   8      241.25      129.36     88.70 o 
  10  15   8      127.48      169.53    122.90 o 
  11  15   8     7160.34     8181.92    362.93 o 
  12  15   8     2727.67     2843.47    239.40 o 
  13  15   8    23064.22    25714.79   1012.40 o 
  -8  16   8       91.32      107.44    160.90 o 
  -7  16   8     8161.79     8622.44    402.88 o 
  -6  16   8    22330.89    22815.54    842.34 o 
  -5  16   8       93.59       58.23    113.34 o 
  -4  16   8     3918.95     3811.86    204.96 o 
  -3  16   8     7175.35     7296.48    258.27 o 
  -2  16   8     1022.59     1091.45    124.65 o 
  -1  16   8    10752.55    11200.07    480.87 o 
   0  16   8      282.38      298.09     97.72 o 
   1  16   8    38721.88    39926.66    926.78 o 
   2  16   8    17920.13    17530.98    608.66 o 
   3  16   8       60.99      162.90     97.56 o 
   4  16   8     7360.61     7589.29    267.45 o 
   5  16   8    29953.98    30380.39    620.47 o 
   6  16   8    20722.04    20680.58    570.86 o 
   7  16   8      241.78      183.93    124.35 o 
   8  16   8    17686.71    17458.89    522.54 o 
   9  16   8      181.02       26.15    229.37 o 
  10  16   8     1540.36     1462.98    191.52 o 
  11  16   8       18.27      177.17    201.69 o 
  12  16   8     3540.26     4118.42    286.93 o 
  -7  17   8      767.32      767.32    191.49 o 
  -6  17   8     6980.33     7112.15    569.47 o 
  -5  17   8       52.96      -89.75     89.75 o 
  -4  17   8       86.12      111.38    102.56 o 
  -3  17   8     5756.45     5587.86    278.69 o 
  -2  17   8      193.36      131.82    142.93 o 
  -1  17   8     2694.76     2636.80    181.99 o 
   0  17   8    30424.69    31477.04    697.73 o 
   1  17   8      309.55      440.36    114.05 o 
   2  17   8    17839.18    18195.32    444.42 o 
   3  17   8     1741.83     1830.29    194.64 o 
   4  17   8      525.45      667.86    148.23 o 
   5  17   8      176.57      326.72    142.53 o 
   6  17   8      580.79      381.91    136.94 o 
   7  17   8    10471.20    10445.09    394.95 o 
   8  17   8     3981.60     4019.49    379.65 o 
   9  17   8       24.52      109.33    136.07 o 
  10  17   8     9721.13    10155.59    664.38 o 
  11  17   8      191.21     -150.28    229.37 o 
  12  17   8    14894.43    16361.97    565.91 o 
  -6  18   8     6146.18     5193.51    333.33 o 
  -5  18   8     9674.25     9756.05    494.93 o 
  -4  18   8     3620.95     3432.21    202.80 o 
  -3  18   8      213.88       64.18    111.58 o 
  -2  18   8      857.43     1007.65    139.75 o 
  -1  18   8     7994.33     8104.05    427.63 o 
   0  18   8    14393.93    14646.07    463.72 o 
   1  18   8      372.80      581.38    161.27 o 
   2  18   8      137.15      -61.28     94.85 o 
   3  18   8     7212.77     7001.13    320.78 o 
   4  18   8    48275.45    47773.75   1084.68 o 
   5  18   8     7213.51     7047.95    340.10 o 
   6  18   8      339.55      488.97    153.92 o 
   7  18   8     7497.90     6720.07    328.52 o 
   8  18   8     2617.18     2839.61    235.65 o 
   9  18   8      318.22      327.97    163.35 o 
  10  18   8      269.62      116.38    149.24 o 
  11  18   8    13039.23    13944.16    806.75 o 
  -5  19   8     2855.00     2775.62    266.88 o 
  -4  19   8     2999.24     2450.62    383.73 o 
  -3  19   8     1816.76     1575.31    197.93 o 
  -2  19   8      203.21      358.00    125.40 o 
  -1  19   8    17588.83    18723.04    891.50 o 
   0  19   8     4259.15     4528.05    237.68 o 
   1  19   8     7580.21     7621.21    418.66 o 
   2  19   8       77.91       80.02    150.28 o 
   3  19   8     3539.18     3393.08    250.76 o 
   4  19   8     2199.70     1637.78    199.25 o 
   5  19   8     1411.12     1651.86    199.25 o 
   6  19   8     5137.54     5646.75    462.70 o 
   7  19   8     9051.83     8866.49    585.29 o 
   8  19   8      393.01      511.90    170.51 o 
   9  19   8     2680.02     2352.53    231.78 o 
  10  19   8     6361.01     6391.69    343.37 o 
  -4  20   8      218.88      153.85    129.13 o 
  -3  20   8      112.99     -116.78    116.78 o 
  -2  20   8    27838.28    28334.64    849.03 o 
  -1  20   8     2305.21     2559.32    193.67 o 
   0  20   8      161.39      218.60    124.87 o 
   1  20   8       42.96       -5.27    148.23 o 
   2  20   8      407.84      324.01    163.22 o 
   3  20   8    27784.08    26784.74   1427.64 o 
   4  20   8     1163.52     1172.78    197.64 o 
   5  20   8     1014.25     1168.22    195.66 o 
   6  20   8      224.48      313.74    166.67 o 
   7  20   8    10426.65     9968.86    420.01 o 
   8  20   8     3784.61     3924.03    359.87 o 
   9  20   8     4032.22     3982.11    806.75 o 
  -3  21   8      844.11      830.61    160.59 o 
  -2  21   8     1721.82     1603.79    183.18 o 
  -1  21   8     1225.82     1438.04    173.72 o 
   0  21   8     1471.81     1017.91    200.41 o 
   1  21   8      129.12      210.18    167.24 o 
   2  21   8     8578.74     8658.28    486.42 o 
   3  21   8     7648.83     7735.06    380.63 o 
   4  21   8     4535.47     4332.52    423.15 o 
   5  21   8     1425.28     1120.39    204.90 o 
   6  21   8     5550.96     5405.89    332.08 o 
   7  21   8     1966.00     2205.23    242.85 o 
   8  21   8      507.46      442.21    186.79 o 
   0  22   8       93.77     -132.14    161.04 o 
   1  22   8     6034.68     5716.72    344.59 o 
   2  22   8     5331.59     5526.85    427.10 o 
   3  22   8     5857.47     4883.41    660.43 o 
   4  22   8      298.65       76.13    221.46 o 
   5  22   8      174.30       58.76    174.51 o 
   6  22   8     7292.81     7411.05    569.47 o 
   0 -15   9      209.15      379.65    253.10 o 
   1 -15   9     3313.67     2807.82    355.92 o 
   2 -15   9     2563.81     2617.99    348.01 o 
  -3 -14   9    14686.21    14762.68    424.34 o 
  -2 -14   9     1162.31     1494.74    393.33 o 
  -1 -14   9     2882.82     2857.33    242.84 o 
   0 -14   9     3138.56     2768.27    340.10 o 
   1 -14   9     9972.64     9847.13    569.47 o 
   2 -14   9     2743.36     2333.25    316.37 o 
   3 -14   9     3715.29     3163.74    348.01 o 
   4 -14   9       83.03       39.55    205.64 o 
   5 -14   9    16319.11    17281.90    759.30 o 
  -5 -13   9     3038.55     2731.53    391.51 o 
  -4 -13   9      314.59      419.36    142.75 o 
  -3 -13   9      160.25      122.99    176.27 o 
  -2 -13   9    18903.20    21070.13   1498.82 o 
  -1 -13   9     6094.32     6928.19    281.50 o 
   0 -13   9     1170.76     1073.96    147.33 o 
   1 -13   9      224.91      179.31    117.14 o 
   2 -13   9      473.03      149.36    145.09 o 
   3 -13   9      435.43      486.42    304.51 o 
   4 -13   9     1692.07     1684.69    284.74 o 
   5 -13   9     5207.01     5758.00    419.19 o 
  -6 -12   9     4502.83     4386.86    251.67 o 
  -5 -12   9     2486.86     2207.48    195.58 o 
  -4 -12   9     9461.55    10197.83    396.45 o 
  -3 -12   9     7559.87     7759.98    512.89 o 
  -2 -12   9      920.39      830.87    175.33 o 
  -1 -12   9    11254.15    11713.26    439.00 o 
   0 -12   9     6618.28     7087.21    298.17 o 
   1 -12   9     5878.97     5774.33    245.04 o 
   2 -12   9    10270.52    10662.56    322.54 o 
   3 -12   9     6160.37     5618.62    331.13 o 
   4 -12   9    21922.82    22284.10    617.98 o 
   5 -12   9      689.68      674.18    205.64 o 
   9 -12   9     1456.62     1637.23    308.46 o 
  -7 -11   9     6271.07     6397.38    404.84 o 
  -6 -11   9      787.18      532.47    263.46 o 
  -5 -11   9       27.11     -116.05    116.05 o 
  -4 -11   9      488.55      393.50    141.41 o 
  -3 -11   9     9097.91     9368.22    325.46 o 
  -2 -11   9     8284.95     8515.38    409.43 o 
  -1 -11   9     1826.23     2083.15    284.52 o 
   0 -11   9       68.46       55.37     97.66 o 
   1 -11   9     2549.72     2625.02    175.01 o 
   2 -11   9    11031.73    11302.12    331.76 o 
   3 -11   9    13209.32    13502.39    568.33 o 
   4 -11   9      565.94      461.21    115.62 o 
   5 -11   9     7081.05     6944.68    482.47 o 
   6 -11   9      107.16       59.32    123.04 o 
   7 -11   9     2650.67     2688.63    217.90 o 
   8 -11   9     1807.64     1700.51    308.46 o 
   9 -11   9      665.18      727.66    268.92 o 
  10 -11   9     1113.41     1305.04    308.46 o 
  -7 -10   9      213.40      186.44    142.43 o 
  -6 -10   9     3205.47     3357.59    228.39 o 
  -5 -10   9     6748.36     6523.75    280.92 o 
  -4 -10   9    12536.18    12884.46    384.21 o 
  -3 -10   9     4656.68     4951.64    290.73 o 
  -2 -10   9    22205.47    23193.25   1249.77 o 
  -1 -10   9      448.80      316.00    113.98 o 
   0 -10   9     7525.37     7828.39    296.85 o 
   1 -10   9     6880.08     6690.93    247.74 o 
   2 -10   9    33878.30    34582.01    669.74 o 
   3 -10   9    12401.67    12645.88    385.63 o 
   4 -10   9      565.49      626.17    112.20 o 
   5 -10   9     2719.65     2650.16    167.91 o 
   6 -10   9      124.03      306.74     85.12 o 
   7 -10   9    36797.63    37840.66   1190.36 o 
   8 -10   9      107.16      238.89    134.90 o 
   9 -10   9      705.43      624.84    268.92 o 
  10 -10   9    14850.63    14300.08    767.21 o 
  -8  -9   9    15360.21    15800.86    456.84 o 
  -7  -9   9       35.10      -98.03    118.55 o 
  -6  -9   9      555.50      225.59    131.39 o 
  -5  -9   9     4532.15     5163.41    249.49 o 
  -4  -9   9       30.55      117.31    118.55 o 
  -3  -9   9      125.32      122.53    109.40 o 
  -2  -9   9     5287.40     5480.90    240.30 o 
  -1  -9   9      576.51      603.76    118.55 o 
   0  -9   9     4323.91     4718.04    210.96 o 
   1  -9   9     7793.49     7867.48    263.15 o 
   2  -9   9    27938.31    27904.43    563.11 o 
   3  -9   9      984.90      913.86    131.35 o 
   4  -9   9     4117.93     4199.99    380.34 o 
   5  -9   9     5779.47     5605.77    208.92 o 
   6  -9   9     2542.53     2278.47    126.26 o 
   7  -9   9        8.92       40.66     88.86 o 
   8  -9   9     3563.02     3252.29    177.86 o 
   9  -9   9     1079.63     1069.89    167.24 o 
  10  -9   9     9883.24    10013.22    640.66 o 
  11  -9   9     1271.92     1004.49    300.55 o 
  -9  -8   9     3379.50     3384.71    301.39 o 
  -8  -8   9     5182.00     5367.40    267.48 o 
  -7  -8   9     1828.71     2162.21    190.05 o 
  -6  -8   9     9380.51     9793.74    386.37 o 
  -5  -8   9     6435.05     6702.71    273.74 o 
  -4  -8   9      701.87      634.99    130.53 o 
  -3  -8   9    20403.02    21354.26    495.70 o 
  -2  -8   9       20.63      180.60     99.63 o 
  -1  -8   9      281.17      216.93     96.93 o 
   0  -8   9     9127.37     9169.61    477.88 o 
   1  -8   9    80718.98    80328.09   1313.58 o 
   2  -8   9      981.79     1007.35    113.43 o 
   3  -8   9     2618.86     2458.40    173.71 o 
   4  -8   9     7408.20     7105.58    198.29 o 
   5  -8   9     3926.87     3878.85    151.82 o 
   6  -8   9    30196.89    30450.35    518.29 o 
   7  -8   9      181.67      249.06     91.47 o 
   8  -8   9     6587.02     6523.62    237.21 o 
   9  -8   9     7330.46     6727.05    248.50 o 
  10  -8   9     4246.65     4319.08    264.02 o 
  11  -8   9     9508.88     9617.76    624.84 o 
  12  -8   9    15094.12    14307.99    814.66 o 
  -9  -7   9    12228.89    12290.64    511.71 o 
  -8  -7   9      163.89       77.58    125.24 o 
  -7  -7   9     6801.67     7142.67    291.37 o 
  -6  -7   9     3853.80     3951.10    215.92 o 
  -5  -7   9     8164.28     8239.07    296.93 o 
  -4  -7   9     2817.79     2814.48    180.23 o 
  -3  -7   9    11041.28    11625.47    454.58 o 
  -2  -7   9     3819.69     4274.95    201.99 o 
  -1  -7   9     1270.70     1241.68    120.25 o 
   0  -7   9      668.36      845.00    182.39 o 
   1  -7   9     8694.03     8824.58    259.28 o 
   2  -7   9      611.81      626.22     96.44 o 
   3  -7   9    10570.66    10408.40    239.44 o 
   4  -7   9     6306.52     6136.79    220.33 o 
   5  -7   9    33708.02    33199.36    537.05 o 
   6  -7   9     3639.74     3635.59    145.73 o 
   7  -7   9     7950.57     7528.79    311.12 o 
   8  -7   9      194.11      191.69     87.63 o 
   9  -7   9     5829.42     6097.25    228.03 o 
  10  -7   9       66.80       71.18     91.65 o 
  11  -7   9      663.52      775.91    191.83 o 
  12  -7   9      794.43      514.11    284.74 o 
 -10  -6   9     3983.36     3866.70    311.85 o 
  -9  -6   9    19119.86    18616.92    873.98 o 
  -8  -6   9      917.07      678.33    184.12 o 
  -7  -6   9     5658.87     5739.06    305.00 o 
  -6  -6   9     1306.23     1282.04    154.56 o 
  -5  -6   9     3198.55     3300.73    226.17 o 
  -4  -6   9     4395.21     4542.78    217.26 o 
  -3  -6   9     1262.14     1214.66    130.24 o 
  -2  -6   9      984.85     1010.10    121.71 o 
  -1  -6   9    16911.93    17423.95    764.27 o 
   0  -6   9   133553.98   136096.33   3365.05 o 
   1  -6   9    16602.42    17010.76    381.48 o 
   2  -6   9      125.22      173.85     63.73 o 
   3  -6   9     9630.31     9593.01    222.72 o 
   4  -6   9    21303.81    21079.19    339.63 o 
   5  -6   9     1235.98     1291.12     84.85 o 
   6  -6   9    14419.06    14387.78    266.44 o 
   7  -6   9     7959.41     7957.58    216.13 o 
   8  -6   9     6667.65     6724.13    203.57 o 
   9  -6   9     3492.26     3531.32    158.98 o 
  10  -6   9    10326.44     9899.72    294.30 o 
  11  -6   9    39213.18    39269.87   1241.77 o 
  12  -6   9    15554.53    14919.62    399.39 o 
  13  -6   9      199.55      166.10    276.83 o 
 -10  -5   9     1566.11     1559.33    229.10 o 
  -9  -5   9     1741.64     2037.25    474.56 o 
  -8  -5   9    21572.08    21191.05    592.38 o 
  -7  -5   9       32.96       78.74    128.72 o 
  -6  -5   9     9292.08     9397.36    428.53 o 
  -5  -5   9     5202.35     5075.58    226.07 o 
  -4  -5   9     7663.56     7998.04    271.24 o 
  -3  -5   9     2146.19     2137.07    186.79 o 
  -2  -5   9      263.52      160.34     85.16 o 
  -1  -5   9     3108.43     3596.47    171.85 o 
   0  -5   9     2146.86     2444.68    212.36 o 
   1  -5   9     2314.67     2327.86    108.68 o 
   2  -5   9    30946.94    30094.83    452.39 o 
   3  -5   9     1165.60     1328.98     81.72 o 
   4  -5   9    37574.76    37997.32    527.18 o 
   5  -5   9     2440.60     2483.28    103.96 o 
   6  -5   9     3684.13     3819.74    126.80 o 
   7  -5   9     3724.19     3680.12    142.81 o 
   8  -5   9     1760.99     1711.21    133.57 o 
   9  -5   9     3915.26     3828.07    171.23 o 
  10  -5   9    12067.98    12212.62    348.47 o 
  11  -5   9      477.61      321.73     91.89 o 
  12  -5   9       98.95      117.26     92.22 o 
  13  -5   9      797.71      876.83    219.72 o 
 -10  -4   9    15239.67    15141.08    552.92 o 
  -9  -4   9     2052.47     1994.18    236.46 o 
  -8  -4   9     1608.58     1589.96    155.49 o
[truncated: 353,552 more chars]
